# Supplementary material for: Genetic, parental and lifestyle factors influence telomere length
Source: Commun Biol. 2022 Jun 9;5:565. doi: 10.1038/s42003-022-03521-7 (PMC9184499; doi:10.1038/s42003-022-03521-7)
Supplement: Supplementary file 3 — Supplementary Data 1-13 [file 42003_2022_3521_MOESM3_ESM.xlsx]

## Sheet: README
Data S1	Descriptive statistics for samples in each data layer
Data S2	Telomere genetic associations - Li et al 2020 replication
Data S3	Telomere genetic associations - Novel GWAS (P<1*10^-5)
Data S4	Phenotype overview
Data S5	Phenotype vs Telomere length associations. Age, sex corrected
Data S6	Phenotype vs Telomere length associations. Age, sex, cell count corrected
Data S7	Methylation mediation effect to parental phenotypes associations with telomere length
Data S8	Single cell. Azimuth Cell type classification
Data S9	Single cell. DEA results using method 1
Data S10	Single cell. DEA results using method 2
Data S11	Single cell. Annotation of DEA genes
Data S12	Single cell. Functional enrichment
Data S13	Summary statistics Cox-regression

## Sheet: Data_S1
SD_age	Mean_age	SD_BMI	Mean_BMI	Female_proportion	Number_samples	Data_layer
13.2825	46.01	4.16073	25.5355	0.582011	866	Methylation
13.4446	44.3627	4.10874	25.1354	0.572045	1179	Genetics
13.6465	44.0606	4.11095	25.1159	0.571848	1046	Telomere all
13.6724	44.2055	4.08182	25.0747	0.57279	1180	Telomere any
13.4301	46.0845	4.09229	25.2443	0.58179	648	Methylation age
12.2122	40.7253	4.05601	24.6672	0.608309	693	sjTREC
12.5436	50.7957	3.73607	25.6016	0.532258	62	Single cell

## Sheet: Data_S2
					Published				MTL_lymp		MTL_gran		MTL_CD45+_CD20-		MTL_CD57+		MTL_CD20+		MTL_CD45-		Publication
SNP	Gene	Chromosome	Position	EA	EAF	Beta	SE	Pvalue	P-value	beta	P-value	beta	P-value	beta	P-value	beta	P-value	beta	P-value	beta
rs3219104	PARP1	1	226562621	C	0.83	0.042	0.006	9.6e-11	0.149698	0.0482321	0.158422	0.0473589	0.0987794	0.0547187	0.65271	0.0150927	0.254203	0.0383094	0.0816836	0.057965	Li 2020
rs10936600	TERC	3	169514585	T	0.24	-0.086	0.006	7.18e-51	0.0097605	-0.085731	0.0987794	-0.0549481	0.0014316	-0.105583	0.230062	-0.0399589	0.0106493	-0.0850754	0.044241	-0.067363	Li 2020
rs4691895	NAF1	4	164048199	C	0.78	0.058	0.006	1.58e-21	0.293626	0.0348986	0.589197	0.0184719	0.528695	0.0208205	0.307634	0.0339356	0.218622	0.0406699	0.352371	0.030721	Li 2020
rs7705526	TERT	5	1285974	A	0.33	0.082	0.006	5.34e-45	5.41e-05	0.134006	0.003217	0.0982602	1.37e-06	0.160185	0.0026419	0.100436	0.0010425	0.108817	0.0014326	0.106124	Li 2020
rs2853677	TERT	5	1287194	A	0.59	-0.064	0.006	3.35e-31	0.0002401	-0.122019	0.0021622	-0.102016	1.07e-05	-0.145992	0.0001482	-0.125952	0.0056923	-0.0916737	0.0042956	-0.0945191	Li 2020
rs59294613	POT1	7	124554267	A	0.29	-0.041	0.006	1.17e-13	4.17e-05	-0.135811	0.0011589	-0.107695	7e-05	-0.132054	7e-05	-0.132402	7e-05	-0.131552	0.0068346	-0.0899343	Li 2020
rs9419958	STN1(OBFC1)	10	105675946	C	0.86	-0.064	0.007	5.05e-19	0.125918	-0.0513286	0.149754	-0.0481943	0.0627159	-0.0616261	0.471648	-0.0237927	0.0126455	-0.0833914	0.0207446	-0.0774062	Li 2020
rs228595	ATM	11	108105593	A	0.42	-0.029	0.005	1.43e-08	0.207597	0.0419907	0.307729	0.0339105	0.141454	0.048856	0.149754	0.0480803	0.352475	0.0311399	0.141454	0.0490946	Li 2020
rs2302588	DCAF4	14	73404752	C	0.1	0.048	0.008	1.68e-08	0.230139	0.0395019	0.718997	0.0118178	0.337156	0.0320258	0.548639	0.0196611	0.133511	0.0499477	0.176952	0.0453671	Li 2020
rs7194734	MPHOSPH6	16	82199980	T	0.78	-0.037	0.006	6.94e-10	0.741551	-0.0112452	0.833668	0.0065797	0.85731	-0.0055989	1	-9.2e-05	0.904483	0.0039197	0.490194	0.0231373	Li 2020
rs8105767	ZNF208	19	22215441	G	0.3	0.039	0.005	5.42e-13	0.0671005	0.0610153	0.0411912	0.0679765	0.0671005	0.0608361	0.087118	0.0574893	0.0162612	0.0797665	0.176952	0.0450694	Li 2020
rs75691080	RTEL1/STMN3	20	62269750	T	0.09	-0.067	0.009	5.99e-14	0.696537	-0.013028	0.696537	-0.0129509	0.254203	-0.0377415	0.976227	0.0010563	0.158422	-0.0471274	0.904483	-0.0043903	Li 2020
rs34978822	RTEL1	20	62291599	G	0.02	-0.14	0.023	7.26e-10	MAF < 0.05												Li 2020
rs73624724	RTEL1/ZBTB46	20	62436398	C	0.13	0.051	0.007	6.33e-12	0.548506	-0.0197402	0.696537	-0.0130205	0.76433	0.010184	0.976067	-0.0008821	0.610051	-0.0167244	0.266913	-0.0371523	Li 2020
rs55749605	SENP7	3	101232093	A	0.58	-0.037	0.007	2.45e-08	SNP not genotyped												Li 2020
rs13137667	MOB1B	4	71774347	C	0.96	0.077	0.014	2.43e-08	MAF < 0.05												Li 2020
rs34991172	CARMIL1	6	25480328	G	0.07	-0.061	0.011	6.19e-09	0.548506	-0.0197161	0.307634	-0.0343866	0.400908	-0.0278659	0.41794	-0.0267208	0.307634	-0.0338955	0.833824	0.006878	Li 2020
rs2736176	PRRC2A	6	31587561	C	0.31	0.035	0.006	3.53e-10	0.857153	-0.0056255	0.880765	-0.0051452	0.880922	0.0053482	0.810485	0.0082844	0.610051	-0.0172893	0.589197	-0.017817	Li 2020
rs3785074	TERF2	16	69406986	G	0.26	0.035	0.006	4.64e-10	0.952156	-0.0020092	0.63137	0.0157154	0.568813	0.0192552	0.904642	0.0041163	0.280142	0.036162	0.85731	0.0057888	Li 2020
rs62053580	RFWD3	16	74680074	G	0.17	-0.039	0.007	4.08e-08	0.952156	-0.0015949	0.928446	0.0032631	0.610051	-0.017233	0.652855	0.0145973	0.186701	-0.0437935	0.63137	0.0159955	Li 2020
								Pvalue Joint model
rs12637184	TERC	3	169769649	A/G				1.02e-50	0.0081836	-0.0879668	0.0927629	-0.0556492	0.0014316	-0.106491	0.230062	-0.0395797	0.0106493	-0.085037	0.0355533	-0.0699271	Taub et al 2020
rs7705526	TERT	5	1285859	A/C				1.16e-11	5.41e-05	0.134006	0.003217	0.0982602	1.37e-06	0.160185	0.0026419	0.100436	0.0010425	0.108817	0.0014326	0.106124	Taub et al 2020
rs9420907	OBFC1	10	103916707	C/A				3.65e-18	0.125918	0.051188	0.149754	0.0480719	0.0671005	0.0613852	0.471648	0.0237684	0.0126455	0.0833848	0.0207446	0.0773416	Taub et al 2020
rs2853677	TERT	5	1287079	G/A				9.27e-07	0.0002401	0.122019	0.0021622	0.102016	1.07e-05	0.145992	0.0001482	0.125952	0.0056923	0.0916737	0.0042956	0.0945191	Taub et al 2020
rs10883948	OBFC1	10	103907794	T/G				1.2e-05	0.674632	0.0143793	0.7414	-0.010544	0.674632	0.0136981	0.696684	0.0132167	0.976227	0.0010854	0.904642	0.0042311	Taub et al 2020
rs720613	POT1	7	124812616	T/C				2.59e-18	2.8e-05	-0.138629	0.0014316	-0.105634	9.02e-05	-0.129524	4.75e-05	-0.135173	0.0001157	-0.128498	0.0035432	-0.0965383	Taub et al 2020
rs1351222	NAF1	4	163155406	G/A				9.04e-16	0.280053	-0.0361242	0.589197	-0.0182296	0.509254	-0.0218119	0.307634	-0.0340582	0.230062	-0.0403434	0.36812	-0.0300253	Taub et al 2020
rs79981941	RTEL1	20	63676585	A/C				5.06e-06	0.904483	-0.0044306	0.976227	0.0007393	0.3843	-0.0289853	0.49032	0.0231137	0.352371	-0.030723	0.490194	-0.022682	Taub et al 2020
rs1136410	PARP1	1	226367601	G/A				6.1e-09	0.207525	-0.0415603	0.218622	-0.0410542	0.141399	-0.0488725	0.764177	-0.0095285	0.307634	-0.0341349	0.111655	-0.0526997	Taub et al 2020
rs2967355	MPHOSPH6	16	82166498	A/C				2.69e-11	0.718997	0.0121003	0.857153	-0.005819	0.85731	0.0063358	0.976227	0.0006441	0.904483	-0.0038903	0.471525	-0.0239422	Taub et al 2020
rs8105767	ZNF257/ZNF676	19	22032639	G/A				6.32e-09	0.0671005	0.0610153	0.0411912	0.0679765	0.0671005	0.0608361	0.087118	0.0574893	0.0162612	0.0797665	0.176952	0.0450694	Taub et al 2020
rs1008438	HSPA1A	6	31815431	C/A				3.61e-09	0.111655	-0.0530102	0.65271	-0.0150392	0.133459	-0.0498818	0.3843	-0.0290129	0.400908	-0.0281528	0.254203	-0.0384183	Taub et al 2020
rs7193541	RFWD3	16	74630845	C/T				3.39e-12	0.337055	-0.0317223	0.833668	-0.0065077	0.230062	-0.0401262	0.207525	-0.0419485	0.0411714	-0.0675435	0.65271	-0.0150664	Taub et al 2020
rs8088781	TYMS	18	666625	T/C				2.78e-15	0.141399	-0.0489097	0.322174	-0.0329018	0.105061	-0.0537148	0.471525	-0.0240934	0.280053	-0.0356951	0.230062	-0.0399419	Taub et al 2020
rs1411041	KBTBD7	13	41150640	A/T				1.46e-08	0.36812	-0.0298542	0.435391	-0.0258766	0.280053	-0.0360687	0.928287	-0.0028501	0.568678	-0.0192593	0.976067	-0.0005891	Taub et al 2020
rs10112752	TERF1	8	73046483	A/G				5.13e-09	0.696684	0.0133607	0.880922	0.0047857	0.471648	0.0241776	0.307729	0.0343024	0.880922	0.005438	0.453375	0.0250012	Taub et al 2020
rs7783384	TNP03	7	129041243	T/C				1.22e-07	0.674632	0.0139282	0.833668	-0.0066732	0.880765	-0.0047907	0.976227	0.0009828	0.904642	0.0039528	0.696537	-0.0132051	Taub et al 2020
rs10883359	NKX2-3	10	99514276	G/A				5.46e-05	0.207525	-0.0424767	0.118571	-0.0519069	0.0411714	-0.0678073	0.0870811	-0.0574673	0.111655	-0.0525451	0.337055	-0.0317905	Taub et al 2020
rs2572	DCAF4	14	72959582	T/C				2e-07	0.230139	0.0401744	0.741551	0.0107912	0.322272	0.0332938	0.589335	0.017652	0.141454	0.048642	0.167525	0.0458807	Taub et al 2020
rs3758526	NOC3L	10	94344908	G/T				1.63e-05	0.78716	-0.0091013	0.610192	0.0171424	0.610051	-0.0174429	0.528825	0.0207907	0.674632	0.0137411	0.952315	0.0021455	Taub et al 2020
rs2852770	SETBP1	18	44666476	C/T				2.32e-09	0.196912	-0.042527	0.176888	-0.0445832	0.471525	-0.0241362	0.133459	-0.0495455	0.453255	-0.0245629	0.400908	-0.0277766	Taub et al 2020
rs361725	TYMP	22	50532618	T/C				3.97e-11	0.63137	0.0155225	0.674632	0.0140038	0.880922	0.005036	0.589335	0.0179939	0.787314	0.0093897	0.49032	0.023022	Taub et al 2020
rs41308088	RTEL1	20	63661765	T/C				6.46e-15	0.242001	0.039463	0.125918	0.0514368	0.167525	0.0462949	0.322272	0.0332544	0.0585977	0.0627513	0.0382841	0.0685165	Taub et al 2020
rs2296176	BCL2L15	1	113881455	A/G				6.57e-08	0.280053	-0.0361915	0.149698	-0.0483179	0.196912	-0.0426579	0.674485	-0.013927	0.149698	-0.0484902	0.41794	-0.0266406	Taub et al 2020
rs11581846	ZMYM4	1	35259602	G/A				7.99e-05	0.307729	0.0335084	0.696684	0.013099	0.418055	0.0269762	0.610192	0.0172073	0.280142	0.0358283	0.218697	0.0409354	Taub et al 2020
rs10937417	P3H2	3	190053412	A/C				9.04e-05	0.307729	0.0335753	0.741551	0.0109877	0.254286	0.0378467	0.568813	0.0194923	0.38441	0.0291381	0.307729	0.0337347	Taub et al 2020
rs12934497	BANP	16	87961594	G/A				1.53e-05	0.509382	0.0218537	0.7414	-0.0106446	0.435509	0.0255286	0.78716	-0.0086107	0.880922	0.0051066	0.509382	0.0215154	Taub et al 2020
rs4235345	SLC2A2	4	9928595	A/G				3.24e-07	0.471648	0.0240582	0.952156	-0.0019317	0.509382	0.022478	0.904483	-0.0041979	0.418055	0.0267405	0.352475	0.0309115	Taub et al 2020
rs7172615	ATP8B4	15	50065546	T/G				1.14e-07	0.696537	-0.0131318	0.833668	-0.0067926	0.435391	-0.0257776	0.352371	-0.0307111	0.631227	-0.0156564	0.674485	-0.0136027	Taub et al 2020
rs60735607	NAF1	4	163126692	G/T				4.45e-07	0.471648	0.0241055	0.952156	-0.0017079	0.928446	0.0026344	0.548639	0.0204325	0.76433	0.0104737	0.589197	-0.0180601	Taub et al 2020
rs2612101	TYMS	18	676473	T/C				7.76e-07	0.41794	-0.0266718	0.631227	-0.0161275	0.400908	-0.028093	0.568678	-0.0192629	0.435391	-0.0262371	0.471525	-0.0238109	Taub et al 2020

## Sheet: Data_S3
PValue	SNPName	SNPChr	SNPChrPos	TelomereCellType	SNPType	EA	Beta	SE
7.39055e-09	rs33961405	5	1277577	MTL_CD45+_CD20-	G/A	A	-0.191476	0.0327166
1.45156e-07	rs1789690	11	74925528	MTL_CD45-	T/C	C	0.173945	0.0328252
1.71168e-07	rs2736100	5	1286516	MTL_CD45+_CD20-	C/A	A	-0.173046	0.0328305
2.02095e-07	rs56103318	3	121987328	MTL_gran	G/C	C	-0.171524	0.0328393
2.02095e-07	rs34464400	3	121996083	MTL_gran	G/A	A	-0.171799	0.0328377
2.02095e-07	rs3804593	3	121984021	MTL_gran	G/A	A	-0.171555	0.0328391
2.02095e-07	rs60992117	3	121988738	MTL_gran	G/A	A	-0.17152	0.0328394
2.02095e-07	rs3792290	3	121993641	MTL_gran	A/C	C	-0.171736	0.0328381
2.02095e-07	rs3792288	3	121993432	MTL_gran	G/A	A	-0.171684	0.0328384
2.02095e-07	rs13324814	3	121988120	MTL_gran	A/G	G	-0.171514	0.0328394
2.02095e-07	rs13321634	3	121988505	MTL_gran	T/C	C	-0.171525	0.0328393
2.02095e-07	rs28520185	3	121987587	MTL_gran	G/C	C	-0.171514	0.0328394
2.02095e-07	rs34346613	3	122000667	MTL_gran	C/T	T	-0.171779	0.0328379
2.02095e-07	rs2270916	3	122001099	MTL_gran	T/C	C	-0.171747	0.032838
2.02313e-07	rs62346441	5	26951616	MTL_CD20+	G/A	A	0.171748	0.032838
2.02313e-07	rs62346442	5	26953243	MTL_CD20+	G/A	A	0.171805	0.0328377
2.02313e-07	rs35181531	5	26942343	MTL_CD20+	T/C	C	0.171518	0.0328394
2.02313e-07	rs34623406	5	26951028	MTL_CD20+	C/T	T	0.171616	0.0328388
2.38136e-07	rs9865150	3	121975485	MTL_gran	G/A	A	-0.171261	0.0328409
2.38136e-07	rs10962523	9	16658828	MTL_CD57+	C/A	A	-0.171403	0.03284
2.38391e-07	rs11159427	14	80415594	MTL_lymp	T/A	A	0.170756	0.0328438
2.80648e-07	rs528833	11	74981039	MTL_CD45-	G/A	A	0.169757	0.0328495
2.80648e-07	rs6870846	5	26961066	MTL_CD20+	T/C	C	0.169796	0.0328493
3.88312e-07	rs35749742	5	26960421	MTL_CD20+	C/T	T	0.168399	0.0328573
3.88312e-07	rs61823565	1	232519573	MTL_CD57+	T/C	C	0.16772	0.0328612
3.88312e-07	rs13174843	5	26961843	MTL_CD20+	G/A	A	0.168449	0.032857
4.55423e-07	rs28402946	3	122040580	MTL_gran	T/C	C	-0.166582	0.0328676
4.55899e-07	rs11125534	2	54620866	MTL_gran	G/T	T	0.167294	0.0328636
5.34766e-07	rs35521431	5	26962292	MTL_CD20+	A/G	G	0.165515	0.0328736
6.2606e-07	rs1802757	3	122005131	MTL_gran	C/T	T	-0.164814	0.0328775
6.2606e-07	rs9870489	3	122011393	MTL_gran	G/A	A	-0.164637	0.0328785
6.2606e-07	rs884095	3	122026494	MTL_gran	T/A	A	-0.164952	0.0328767
6.2606e-07	rs9985291	3	122010554	MTL_gran	A/C	C	-0.164693	0.0328782
6.2606e-07	rs9985440	3	122010681	MTL_gran	C/T	T	-0.164656	0.0328784
6.2606e-07	rs9821958	3	122009508	MTL_gran	A/G	G	-0.165136	0.0328757
6.26707e-07	rs35393375	5	26963245	MTL_CD20+	A/G	G	0.165416	0.0328741
7.33037e-07	rs9864835	3	122040283	MTL_gran	G/A	A	-0.163579	0.0328843
7.33791e-07	rs7605902	2	54620459	MTL_gran	A/C	C	0.163513	0.0328847
8.58395e-07	rs12485716	3	121979690	MTL_gran	G/A	A	-0.162883	0.0328882
8.58395e-07	rs59336402	3	122041761	MTL_gran	T/A	A	-0.163299	0.0328859
1.00325e-06	rs56139997	3	122050472	MTL_gran	G/A	A	-0.161808	0.0328941
1.00325e-06	rs10810584	9	16658915	MTL_CD57+	A/G	G	-0.161965	0.0328932
1.17149e-06	rs9839253	3	122060077	MTL_gran	G/A	A	-0.160835	0.0328994
1.17149e-06	rs9832098	3	122054912	MTL_gran	T/C	C	-0.160662	0.0329003
1.17149e-06	rs9831039	3	122053567	MTL_gran	G/A	A	-0.16108	0.032898
1.17149e-06	rs9825704	3	122052498	MTL_gran	G/A	A	-0.161366	0.0328965
1.17149e-06	rs55982078	3	122023903	MTL_gran	G/A	A	-0.161316	0.0328968
1.17267e-06	rs4401108	18	45770590	MTL_CD20+	C/T	C	0.161347	0.0328966
1.17267e-06	rs11159427	14	80415594	MTL_CD57+	T/A	A	0.161498	0.0328958
1.36533e-06	rs9842752	3	122056863	MTL_gran	T/C	C	-0.160347	0.032902
1.36533e-06	rs7808152	7	5508038	MTL_gran	A/G	G	-0.160251	0.0329025
1.36533e-06	rs9823459	3	122057122	MTL_gran	G/A	A	-0.160264	0.0329025
1.3667e-06	rs7705526	5	1285974	MTL_CD45+_CD20-	C/A	A	0.160185	0.0329029
1.59142e-06	rs7948497	11	8255855	MTL_CD45+_CD20-	C/G	G	-0.159181	0.0329083
1.59301e-06	rs1676885	11	74905278	MTL_CD45-	A/G	G	0.159237	0.032908
1.59301e-06	rs17328090	4	183629647	MTL_gran	A/T	T	0.159262	0.0329079
1.59301e-06	rs62086474	18	45796689	MTL_CD20+	T/C	C	0.15866	0.0329111
1.85327e-06	rs12493036	3	122008163	MTL_gran	G/A	A	-0.157847	0.0329155
1.85327e-06	rs12486623	3	122008509	MTL_gran	A/C	C	-0.157793	0.0329157
1.85327e-06	rs9844040	3	122006609	MTL_gran	C/G	G	-0.158023	0.0329145
1.85327e-06	rs2735940	5	1296486	MTL_CD45+_CD20-	A/G	G	-0.158229	0.0329134
1.85327e-06	rs2853672	5	1292983	MTL_CD45+_CD20-	C/A	A	-0.157614	0.0329167
1.85327e-06	rs7621124	3	122008997	MTL_gran	A/T	T	-0.157794	0.0329157
1.85511e-06	rs10483939	14	80415077	MTL_lymp	G/A	A	0.157912	0.0329151
1.85511e-06	rs1871899	12	129850054	MTL_CD20+	C/A	A	0.157757	0.0329159
2.15838e-06	rs55941201	18	45798426	MTL_CD20+	A/G	G	0.157112	0.0329194
2.15838e-06	rs4439997	2	54632995	MTL_gran	C/A	A	0.157257	0.0329186
2.5065e-06	rs9345766	6	66837766	MTL_CD20+	G/C	C	-0.155714	0.0329267
2.5065e-06	rs117670274	10	106370483	MTL_CD45-	C/T	T	-0.156496	0.0329226
2.5065e-06	rs72876424	6	66842075	MTL_CD20+	A/C	C	-0.156492	0.0329226
2.5065e-06	rs11192243	10	106705037	MTL_CD45-	G/T	T	-0.15571	0.0329268
2.5065e-06	rs404007	6	169457686	MTL_gran	A/G	G	-0.155889	0.0329258
2.5065e-06	rs403435	6	169457474	MTL_gran	A/C	C	-0.15613	0.0329246
2.5065e-06	rs4722616	7	26634825	MTL_CD45-	G/A	A	-0.155553	0.0329276
2.50896e-06	rs62346440	5	26951355	MTL_CD20+	C/T	T	0.155833	0.0329261
2.90819e-06	rs1525395	10	106693434	MTL_CD45-	C/T	T	-0.154717	0.032932
2.90819e-06	rs1525398	10	106689597	MTL_CD45-	C/T	T	-0.154554	0.0329328
2.90819e-06	rs1525397	10	106692709	MTL_CD45-	G/A	A	-0.154614	0.0329325
2.90819e-06	rs10918641	1	167113992	MTL_lymp	T/A	A	-0.154519	0.032933
2.90819e-06	rs4671925	2	54629081	MTL_gran	G/A	G	-0.155249	0.0329292
2.90819e-06	rs12359021	10	106686969	MTL_CD45-	C/T	T	-0.154636	0.0329324
2.90819e-06	rs33961405	5	1277577	MTL_lymp	G/A	A	-0.155377	0.0329285
2.90819e-06	rs4917434	10	106708297	MTL_CD45-	C/A	A	-0.155209	0.0329294
2.90819e-06	rs4918141	10	106705600	MTL_CD45-	A/G	G	-0.155421	0.0329283
2.90819e-06	rs10881802	10	92295608	MTL_CD45+_CD20-	T/C	C	-0.154569	0.0329327
2.90819e-06	rs2864036	10	106691169	MTL_CD45-	C/T	T	-0.154605	0.0329325
2.90819e-06	rs1404788	10	106727565	MTL_CD45-	C/T	T	-0.155453	0.0329281
2.90819e-06	rs1404791	10	106692075	MTL_CD45-	C/T	T	-0.154636	0.0329324
2.90819e-06	rs1404790	10	106694770	MTL_CD45-	G/T	T	-0.154667	0.0329322
2.90819e-06	rs2832643	21	31528217	MTL_CD57+	T/C	C	-0.154504	0.0329331
2.90819e-06	rs1534111	10	106689278	MTL_CD45-	C/T	T	-0.154556	0.0329328
2.91102e-06	rs34310293	5	26941877	MTL_CD20+	C/T	T	0.1551	0.03293
2.91102e-06	rs12965043	18	45796533	MTL_CD20+	T/C	T	0.154952	0.0329307
2.91102e-06	rs11159427	14	80415594	MTL_CD45-	T/A	A	0.154853	0.0329312
2.91102e-06	rs11868293	17	47743061	MTL_gran	T/A	A	0.155437	0.0329282
2.91102e-06	rs13158622	5	26965230	MTL_CD20+	C/A	A	0.1551	0.03293
2.91102e-06	rs13157502	5	26965236	MTL_CD20+	G/C	C	0.155085	0.03293
3.37451e-06	rs57098429	10	106681453	MTL_CD45-	C/T	T	-0.154462	0.0329333
3.37451e-06	rs11192232	10	106679841	MTL_CD45-	T/G	G	-0.15409	0.0329352
3.37451e-06	rs11192231	10	106679083	MTL_CD45-	C/T	T	-0.154073	0.0329353
3.37451e-06	rs10881802	10	92295608	MTL_CD20+	T/C	C	-0.153667	0.0329374
3.37451e-06	rs1274386	10	92292960	MTL_CD20+	C/A	A	-0.153557	0.032938
3.37451e-06	rs1274386	10	92292960	MTL_CD45+_CD20-	C/A	A	-0.154459	0.0329333
3.37451e-06	rs4722616	7	26634825	MTL_lymp	G/A	A	-0.153849	0.0329365
3.37778e-06	rs10514971	17	47738546	MTL_gran	C/T	T	0.153866	0.0329364
3.37778e-06	rs17744700	18	45794555	MTL_CD20+	C/T	C	0.153942	0.032936
3.37778e-06	rs10483939	14	80415077	MTL_CD57+	G/A	A	0.153581	0.0329379
3.37778e-06	rs73811389	5	174563425	MTL_gran	C/T	T	0.153599	0.0329378
3.91207e-06	rs10226436	7	26633863	MTL_CD45-	A/G	G	-0.153406	0.0329388
3.91207e-06	rs8022569	14	80430450	MTL_lymp	A/G	G	-0.152817	0.0329418
3.91207e-06	rs8003969	14	80430607	MTL_lymp	T/G	G	-0.153078	0.0329405
3.91207e-06	rs3900460	5	73063767	MTL_CD45-	C/T	T	-0.152881	0.0329415
3.91207e-06	rs11192245	10	106709625	MTL_CD45-	C/A	A	-0.152848	0.0329417
3.91207e-06	rs55712104	14	80430214	MTL_lymp	T/C	T	-0.153099	0.0329404
3.91207e-06	rs1298336	10	92263146	MTL_CD45+_CD20-	A/T	T	-0.15341	0.0329388
3.91207e-06	rs28402946	3	122040580	MTL_lymp	T/C	C	-0.152671	0.0329426
3.91584e-06	rs12967626	18	45788251	MTL_CD20+	A/G	A	0.152775	0.032942
3.91584e-06	rs12937005	17	47756027	MTL_gran	A/T	T	0.153441	0.0329386
3.91584e-06	rs7529215	1	160136350	MTL_CD45+_CD20-	A/G	G	0.153007	0.0329408
3.91584e-06	rs11868293	17	47743061	MTL_lymp	T/A	A	0.152753	0.0329421
4.52685e-06	rs10226436	7	26633863	MTL_lymp	A/G	G	-0.152068	0.0329457
4.52685e-06	rs369894	6	169462997	MTL_gran	A/G	G	-0.151915	0.0329465
4.52685e-06	rs11924058	3	121725703	MTL_CD57+	A/G	A	-0.151865	0.0329467
4.52685e-06	rs4903893	14	80425695	MTL_lymp	G/A	G	-0.15164	0.0329479
4.52685e-06	rs4903891	14	80425582	MTL_lymp	T/C	T	-0.151577	0.0329482
4.52685e-06	rs2736100	5	1286516	MTL_lymp	C/A	A	-0.152378	0.0329441
4.52685e-06	rs1158314	14	80427732	MTL_lymp	A/G	G	-0.152127	0.0329454
4.52685e-06	rs1158313	14	80427689	MTL_lymp	T/A	A	-0.152109	0.0329455
4.52685e-06	rs56160809	14	80425314	MTL_lymp	G/T	G	-0.151512	0.0329485
4.52685e-06	rs1298336	10	92263146	MTL_CD20+	A/T	T	-0.151831	0.0329469
4.52685e-06	rs28537396	10	106374762	MTL_CD45-	A/G	G	-0.15218	0.0329451
4.52685e-06	rs1274334	10	92261756	MTL_CD20+	G/A	A	-0.151929	0.0329464
4.52685e-06	rs1274334	10	92261756	MTL_CD45+_CD20-	G/A	A	-0.151533	0.0329484
4.53118e-06	rs7734992	5	1280128	MTL_CD45+_CD20-	T/C	C	0.152063	0.0329457
4.53118e-06	rs12937005	17	47756027	MTL_lymp	A/T	T	0.151783	0.0329471
4.53118e-06	rs6507826	18	45764980	MTL_CD20+	A/G	G	0.152009	0.032946
4.53118e-06	rs10828069	10	20804876	MTL_CD45-	G/C	C	0.152189	0.032945
4.53118e-06	rs17645084	17	47752929	MTL_gran	A/G	G	0.152225	0.0329449
5.23856e-06	rs8019524	14	80424874	MTL_lymp	C/T	T	-0.151272	0.0329497
5.23856e-06	rs8019104	14	80424755	MTL_lymp	A/G	G	-0.151056	0.0329508
5.23856e-06	rs8004963	14	80425160	MTL_lymp	T/C	C	-0.151356	0.0329493
5.23856e-06	rs2887969	14	80423694	MTL_lymp	A/C	C	-0.150518	0.0329536
5.23856e-06	rs10146901	14	80423880	MTL_lymp	G/T	G	-0.150791	0.0329522
5.23856e-06	rs28402946	3	122040580	MTL_CD20+	T/C	C	-0.151421	0.032949
5.23856e-06	rs12878594	14	80425200	MTL_lymp	A/G	G	-0.151377	0.0329492
5.23856e-06	rs12879986	14	80425247	MTL_lymp	T/C	C	-0.151409	0.032949
5.23856e-06	rs2142204	14	80424511	MTL_lymp	C/A	C	-0.151139	0.0329504
5.23856e-06	rs12431516	14	80425073	MTL_lymp	G/A	G	-0.151466	0.0329488
5.23856e-06	rs1553497	17	31756983	MTL_gran	G/T	T	-0.151164	0.0329503
5.24354e-06	rs10514971	17	47738546	MTL_lymp	C/T	T	0.15093	0.0329515
5.24354e-06	rs10230862	7	1825321	MTL_lymp	T/G	G	0.150565	0.0329533
5.24354e-06	rs1730200	7	154948064	MTL_CD45-	T/A	A	0.150678	0.0329528
5.24354e-06	rs7805390	7	1826023	MTL_lymp	T/G	G	0.151347	0.0329494
5.24354e-06	rs11718103	3	153256302	MTL_CD45-	C/T	T	0.151342	0.0329494
5.24354e-06	rs11159427	14	80415594	MTL_CD20+	T/A	A	0.151006	0.0329511
5.24354e-06	rs17645084	17	47752929	MTL_lymp	A/G	G	0.150749	0.0329524
5.24354e-06	rs11125534	2	54620866	MTL_CD45-	G/T	T	0.150869	0.0329518
5.24354e-06	rs73811389	5	174563425	MTL_CD20+	C/T	T	0.151203	0.0329501
6.05671e-06	rs56103318	3	121987328	MTL_lymp	G/C	C	-0.149727	0.0329576
6.05671e-06	rs673450	12	3250263	MTL_CD20+	G/A	A	-0.149737	0.0329575
6.05671e-06	rs10509780	10	106690187	MTL_CD45-	A/G	G	-0.150016	0.0329561
6.05671e-06	rs34464400	3	121996083	MTL_lymp	G/A	A	-0.150179	0.0329553
6.05671e-06	rs3804593	3	121984021	MTL_lymp	G/A	A	-0.149734	0.0329575
6.05671e-06	rs60992117	3	121988738	MTL_lymp	G/A	A	-0.14974	0.0329575
6.05671e-06	rs3792290	3	121993641	MTL_lymp	A/C	C	-0.150079	0.0329558
6.05671e-06	rs3792288	3	121993432	MTL_lymp	G/A	A	-0.150032	0.032956
6.05671e-06	rs71433015	13	95987555	MTL_CD20+	G/A	A	-0.149924	0.0329566
6.05671e-06	rs9865150	3	121975485	MTL_lymp	G/A	A	-0.149593	0.0329583
6.05671e-06	rs11192240	10	106703522	MTL_CD45-	A/G	G	-0.150358	0.0329544
6.05671e-06	rs17117920	10	106675485	MTL_CD45-	G/A	A	-0.149523	0.0329586
6.05671e-06	rs56186358	14	80423205	MTL_lymp	G/A	G	-0.150376	0.0329543
6.05671e-06	rs13324814	3	121988120	MTL_lymp	A/G	G	-0.149736	0.0329575
6.05671e-06	rs13321634	3	121988505	MTL_lymp	T/C	C	-0.149749	0.0329575
6.05671e-06	rs55839323	14	80423299	MTL_lymp	G/A	G	-0.150458	0.0329539
6.05671e-06	rs2142201	14	80421450	MTL_lymp	G/A	G	-0.149887	0.0329568
6.05671e-06	rs386759649	12	3250255	MTL_CD20+	C/G	G	-0.150272	0.0329548
6.05671e-06	rs28520185	3	121987587	MTL_lymp	G/C	C	-0.149746	0.0329575
6.05671e-06	rs34346613	3	122000667	MTL_lymp	C/T	T	-0.150223	0.0329551
6.05671e-06	rs4719874	7	26633501	MTL_lymp	T/C	C	-0.15021	0.0329551
6.05671e-06	rs2270916	3	122001099	MTL_lymp	T/C	C	-0.150303	0.0329547
6.06244e-06	rs2969550	7	154948500	MTL_CD45-	C/T	T	0.150492	0.0329537
6.06244e-06	rs67845389	7	1824534	MTL_lymp	A/C	C	0.149535	0.0329585
6.06244e-06	rs12968950	18	45767383	MTL_CD20+	C/T	C	0.150173	0.0329553
6.06244e-06	rs34726446	18	45769992	MTL_CD20+	A/G	A	0.150282	0.0329548
6.06244e-06	rs73042701	7	1824758	MTL_lymp	T/C	C	0.149514	0.0329587
6.06244e-06	rs73176634	7	154951873	MTL_CD45-	A/G	G	0.149658	0.0329579
6.06244e-06	rs386636026	1	160141286	MTL_CD45+_CD20-	C/G	G	0.14954	0.0329585
6.06244e-06	rs1436812	7	154936997	MTL_CD45-	C/T	T	0.150139	0.0329555
6.06244e-06	rs9535594	13	51743699	MTL_gran	C/A	A	0.149907	0.0329567
6.06244e-06	rs9535593	13	51743671	MTL_gran	A/G	G	0.14991	0.0329567
6.06244e-06	rs9526725	13	51743836	MTL_gran	T/C	C	0.150062	0.0329559
6.06244e-06	rs9526724	13	51743754	MTL_gran	G/A	A	0.150497	0.0329537
6.98976e-06	rs10509778	10	106668069	MTL_CD45-	G/A	A	-0.148558	0.0329635
6.98976e-06	rs1378702	6	113000658	MTL_CD20+	C/A	C	-0.149038	0.032961
6.98976e-06	rs1378701	6	113002303	MTL_CD20+	G/A	G	-0.148646	0.032963
6.98976e-06	rs4556724	14	80420892	MTL_lymp	G/A	A	-0.149452	0.032959
6.98976e-06	rs7450101	6	113001099	MTL_CD20+	G/T	G	-0.148909	0.0329617
6.98976e-06	rs8016102	14	80420504	MTL_lymp	A/G	G	-0.149197	0.0329602
6.98976e-06	rs9864835	3	122040283	MTL_lymp	G/A	A	-0.148526	0.0329636
6.98976e-06	rs61992071	14	80419931	MTL_lymp	C/T	C	-0.148956	0.0329615
6.98976e-06	rs73186051	3	122040491	MTL_gran	T/C	C	-0.148934	0.0329616
6.98976e-06	rs34114595	10	106674046	MTL_CD45-	A/G	G	-0.149051	0.032961
6.98976e-06	rs11192228	10	106673058	MTL_CD45-	C/T	T	-0.148978	0.0329614
6.98976e-06	rs11192225	10	106669766	MTL_CD45-	C/T	T	-0.148679	0.0329629
6.98976e-06	rs884095	3	122026494	MTL_lymp	T/A	A	-0.148797	0.0329623
6.98976e-06	rs12485716	3	121979690	MTL_CD20+	G/A	A	-0.149181	0.0329603
6.98976e-06	rs11022262	11	12260355	MTL_CD57+	C/T	T	-0.148682	0.0329628
6.98976e-06	rs60214283	10	106674555	MTL_CD45-	G/A	A	-0.149442	0.032959
6.98976e-06	rs6904776	6	113001308	MTL_CD20+	G/T	G	-0.148801	0.0329622
6.98976e-06	rs12588297	14	80419142	MTL_lymp	T/C	T	-0.148679	0.0329628
6.98976e-06	rs2402751	7	124434760	MTL_CD57+	G/A	A	-0.14858	0.0329633
6.99633e-06	rs2546101	5	94716810	MTL_CD20+	G/T	T	0.148786	0.0329623
6.99633e-06	rs10950371	7	1825304	MTL_lymp	T/C	C	0.149421	0.0329591
6.99633e-06	rs68158641	18	45759744	MTL_CD20+	C/A	C	0.149429	0.0329591
6.99633e-06	rs1944582	18	45815417	MTL_CD20+	A/G	A	0.149422	0.0329591
6.99633e-06	rs72759829	5	67687778	MTL_gran	A/G	G	0.148958	0.0329614
6.99633e-06	rs71299572	7	1824028	MTL_CD45-	C/T	T	0.148707	0.0329627
6.99633e-06	rs1730168	7	154952361	MTL_CD45-	A/T	T	0.148767	0.0329624
6.99633e-06	rs723765	3	78657998	MTL_gran	C/T	T	0.148678	0.0329629
6.99633e-06	rs9510586	13	23699524	MTL_CD20+	A/G	G	0.148536	0.0329636
6.99633e-06	rs4449583	5	1284135	MTL_CD45+_CD20-	C/T	T	0.148749	0.0329625
6.99633e-06	rs73811389	5	174563425	MTL_CD45+_CD20-	C/T	T	0.149282	0.0329598
8.06693e-06	rs9363513	6	66777117	MTL_CD20+	T/G	G	-0.147539	0.0329685
8.06693e-06	rs1953950	10	106666793	MTL_CD45-	T/G	G	-0.148396	0.0329643
8.06693e-06	rs11961713	6	66773805	MTL_CD20+	T/G	G	-0.14771	0.0329677
8.06693e-06	rs11961192	6	66773648	MTL_CD20+	A/T	T	-0.14773	0.0329676
8.06693e-06	rs11808514	1	167128782	MTL_lymp	G/A	A	-0.147809	0.0329672
8.06693e-06	rs940749	10	106716235	MTL_CD45-	A/G	G	-0.148384	0.0329643
8.06693e-06	rs16897672	6	66771844	MTL_CD20+	G/A	A	-0.147811	0.0329672
8.06693e-06	rs6584419	10	102968882	MTL_CD20+	T/C	C	-0.148229	0.0329651
8.06693e-06	rs9487950	6	113003188	MTL_CD20+	T/A	T	-0.148454	0.032964
8.06693e-06	rs9487949	6	113003113	MTL_CD20+	A/G	A	-0.148377	0.0329644
8.06693e-06	rs9487948	6	113003109	MTL_CD20+	A/G	A	-0.148363	0.0329644
8.06693e-06	rs9481271	6	113003154	MTL_CD20+	A/G	A	-0.14838	0.0329643
8.06693e-06	rs7147199	14	80417718	MTL_lymp	G/A	A	-0.148312	0.0329647
8.06693e-06	rs4947197	6	113007436	MTL_CD20+	A/T	A	-0.147611	0.0329682
8.06693e-06	rs71433015	13	95987555	MTL_CD45+_CD20-	G/A	A	-0.148405	0.0329642
8.06693e-06	rs11604904	11	12260712	MTL_CD57+	G/A	A	-0.147673	0.0329679
8.06693e-06	rs1890830	10	106660148	MTL_CD45-	A/G	G	-0.147682	0.0329678
8.06693e-06	rs13353120	14	80416225	MTL_lymp	C/G	C	-0.147585	0.0329683
8.06693e-06	rs62401077	6	66774629	MTL_CD20+	A/G	G	-0.14766	0.0329679
8.06693e-06	rs17684042	6	66771619	MTL_CD20+	A/T	T	-0.148075	0.0329659
8.06693e-06	rs1585062	6	113061695	MTL_CD20+	G/A	G	-0.147831	0.0329671
8.06693e-06	rs59336402	3	122041761	MTL_lymp	T/A	A	-0.148161	0.0329654
8.06693e-06	rs12889465	14	80418447	MTL_lymp	A/G	G	-0.148381	0.0329643
8.06693e-06	rs11159428	14	80417233	MTL_lymp	T/C	T	-0.147823	0.0329671
8.06693e-06	rs6913637	6	113005808	MTL_CD20+	T/A	T	-0.148084	0.0329658
8.06693e-06	rs9817571	3	122055980	MTL_gran	C/T	T	-0.148496	0.0329638
8.06693e-06	rs1417045	10	106661678	MTL_CD45-	C/A	A	-0.14793	0.0329666
8.06693e-06	rs1997564	14	80418251	MTL_lymp	C/T	C	-0.148329	0.0329646
8.06693e-06	rs992440	14	80416884	MTL_lymp	T/G	T	-0.147766	0.0329674
8.06693e-06	rs1551475	6	113005389	MTL_CD20+	G/A	G	-0.148151	0.0329655
8.06693e-06	rs1551473	6	113006118	MTL_CD20+	C/T	C	-0.14804	0.032966
8.06693e-06	rs9387095	6	113006274	MTL_CD20+	C/A	C	-0.147957	0.0329665
8.06693e-06	rs9387094	6	113004189	MTL_CD20+	T/C	T	-0.148355	0.0329645
8.06693e-06	rs34346613	3	122000667	MTL_CD20+	C/T	T	-0.148221	0.0329651
8.06693e-06	rs4719874	7	26633501	MTL_CD45-	T/C	C	-0.1476	0.0329682
8.06693e-06	rs9372341	6	113005095	MTL_CD20+	C/T	C	-0.148224	0.0329651
8.06693e-06	rs2270916	3	122001099	MTL_CD20+	T/C	C	-0.148305	0.0329647
8.07446e-06	rs7609710	3	88791693	MTL_CD45-	G/A	A	0.147735	0.0329676
8.07446e-06	rs1944586	18	45786206	MTL_CD20+	A/G	G	0.147555	0.0329685
8.07446e-06	rs12967400	18	45779667	MTL_CD20+	A/G	A	0.148203	0.0329652
8.07446e-06	rs1483477	3	88788993	MTL_CD45-	G/T	T	0.147745	0.0329675
8.07446e-06	rs11764562	7	1827577	MTL_lymp	T/C	C	0.148303	0.0329647
8.07446e-06	rs1469395	5	94734265	MTL_CD20+	G/A	A	0.148422	0.0329641
8.07446e-06	rs1469394	5	94734511	MTL_CD20+	A/G	G	0.148297	0.0329648
8.07446e-06	rs1730175	7	154955663	MTL_CD45-	C/T	T	0.147515	0.0329687
8.07446e-06	rs113563025	13	23698377	MTL_CD20+	C/T	T	0.147805	0.0329672
8.07446e-06	rs163497	5	178747939	MTL_CD57+	T/C	C	0.14762	0.0329681
8.07446e-06	rs6791572	3	88789628	MTL_CD45-	T/C	C	0.147759	0.0329674
8.07446e-06	rs9510587	13	23699542	MTL_CD20+	T/C	C	0.148497	0.0329638
8.07446e-06	rs9507027	13	23698781	MTL_CD20+	C/G	G	0.147728	0.0329676
8.07446e-06	rs2548655	5	94733704	MTL_CD20+	T/C	C	0.148363	0.0329644
9.29309e-06	rs4145481	14	80416084	MTL_lymp	G/T	G	-0.147471	0.0329689
9.29309e-06	rs7043361	9	16658807	MTL_CD57+	T/C	C	-0.147116	0.0329706
9.29309e-06	rs7747468	6	113009190	MTL_CD20+	A/T	A	-0.147473	0.0329689
9.29309e-06	rs7746154	6	113032802	MTL_CD20+	T/C	T	-0.146616	0.0329731
9.29309e-06	rs7741335	6	113032218	MTL_CD20+	T/G	T	-0.146583	0.0329733
9.29309e-06	rs9345756	6	66776568	MTL_CD20+	T/C	C	-0.147369	0.0329694
9.29309e-06	rs34464400	3	121996083	MTL_CD20+	G/A	A	-0.14744	0.032969
9.29309e-06	rs1378686	6	113039108	MTL_CD20+	T/C	T	-0.146889	0.0329718
9.29309e-06	rs6584419	10	102968882	MTL_CD45+_CD20-	T/C	C	-0.146664	0.0329729
9.29309e-06	rs10782173	6	113031321	MTL_CD20+	G/A	G	-0.146517	0.0329736
9.29309e-06	rs1350112	6	113039362	MTL_CD20+	C/A	C	-0.146887	0.0329718
9.29309e-06	rs1350111	6	113041068	MTL_CD20+	A/G	A	-0.14692	0.0329716
9.29309e-06	rs6568738	6	113041979	MTL_CD20+	C/T	C	-0.146962	0.0329714
9.29309e-06	rs1602243	10	106651237	MTL_CD45-	A/G	G	-0.146817	0.0329721
9.29309e-06	rs3792290	3	121993641	MTL_CD20+	A/C	C	-0.147108	0.0329707
9.29309e-06	rs3792288	3	121993432	MTL_CD20+	G/A	A	-0.147042	0.032971
9.29309e-06	rs9864835	3	122040283	MTL_CD20+	G/A	A	-0.147267	0.0329699
9.29309e-06	rs1463356	6	113044443	MTL_CD20+	T/G	T	-0.147019	0.0329711
9.29309e-06	rs1463357	6	113044434	MTL_CD20+	G/A	G	-0.147048	0.032971
9.29309e-06	rs10739786	9	102273143	MTL_lymp	C/T	T	-0.147025	0.0329711
9.29309e-06	rs4917431	10	106652709	MTL_CD45-	C/A	A	-0.147018	0.0329711
9.29309e-06	rs4918138	10	106652796	MTL_CD45-	G/A	A	-0.146957	0.0329714
9.29309e-06	rs1455901	6	113036012	MTL_CD20+	C/A	C	-0.146734	0.0329725
9.29309e-06	rs884095	3	122026494	MTL_CD20+	T/A	A	-0.14741	0.0329692
9.29309e-06	rs17117885	10	106655607	MTL_CD45-	A/T	T	-0.147493	0.0329688
9.29309e-06	rs9400570	6	113049803	MTL_CD20+	G/A	G	-0.147223	0.0329701
9.29309e-06	rs59336402	3	122041761	MTL_CD20+	T/A	A	-0.146781	0.0329723
9.29309e-06	rs6915485	6	113037715	MTL_CD20+	A/C	A	-0.147061	0.0329709
9.29309e-06	rs55990288	17	31753073	MTL_gran	C/T	T	-0.146596	0.0329732
9.29309e-06	rs6905337	6	113036498	MTL_CD20+	G/A	G	-0.146727	0.0329726
9.29309e-06	rs61789271	1	96474723	MTL_CD45+_CD20-	G/C	C	-0.147152	0.0329705
9.29309e-06	rs1538736	10	106651642	MTL_CD45-	C/G	G	-0.146887	0.0329718
9.29309e-06	rs4437516	6	113010823	MTL_CD20+	G/A	G	-0.147109	0.0329707
9.30171e-06	rs28928581	8	103234009	MTL_CD57+	T/C	C	0.147189	0.0329703
9.30171e-06	rs7726159	5	1282319	MTL_CD45+_CD20-	C/A	A	0.147401	0.0329692
9.30171e-06	rs72759829	5	67687778	MTL_CD20+	A/G	G	0.147489	0.0329688
9.30171e-06	rs13236682	7	1822891	MTL_CD45-	A/G	G	0.147418	0.0329691
9.30171e-06	rs36020539	7	1823203	MTL_CD45-	A/T	T	0.147276	0.0329699
9.30171e-06	rs141195014	13	23701946	MTL_CD20+	G/A	A	0.146622	0.0329731
9.30171e-06	rs117204974	13	64020080	MTL_gran	C/T	T	0.146679	0.0329728
9.30171e-06	rs62435650	7	1823265	MTL_CD45-	A/G	G	0.147448	0.032969
9.30171e-06	rs1027030	12	18818105	MTL_CD45+_CD20-	A/T	T	0.147452	0.032969
9.30171e-06	rs71299572	7	1824028	MTL_lymp	C/T	T	0.14748	0.0329688
9.30171e-06	rs2731823	5	94730579	MTL_CD20+	A/G	G	0.147061	0.0329709
9.30171e-06	rs2731822	5	94733201	MTL_CD20+	G/A	A	0.146746	0.0329725
9.30171e-06	rs11150484	16	82679566	MTL_lymp	G/C	C	0.146986	0.0329713
9.30171e-06	rs12449817	17	47682329	MTL_lymp	T/C	C	0.146638	0.032973
9.30171e-06	rs12449817	17	47682329	MTL_gran	T/C	C	0.146773	0.0329723
9.30171e-06	rs139646377	2	202785354	MTL_CD57+	G/C	C	0.147367	0.0329694
9.30171e-06	rs2560265	5	94728169	MTL_CD20+	A/G	G	0.147008	0.0329712
9.30171e-06	rs9507028	13	23701723	MTL_CD20+	C/T	T	0.146566	0.0329734
9.30171e-06	rs2548650	5	94729766	MTL_CD20+	T/C	C	0.146834	0.032972

## Sheet: Data_S4
Phenotype	NAs	Not_NA	Info
AAT	6	1038	Mean:0.95 Sd:0.53 Max:6.4 Min:0.03
Adiponectin	6	1038	Mean:3.95 Sd:2.03 Max:16 Min:0.2
age_f	56	988	Mean:31.05 Sd:5.7 Max:70 Min:19
age_m	56	988	Mean:28.58 Sd:4.93 Max:44 Min:15
Asthma	2	1042	Level:0,N:934 Level:1,N:108
Balloon_angioplasty	1	1043	Level:0,N:1033 Level:1,N:10
Birth_defects	58	986	Level:0,N:922 Level:1,N:64
Birth_length	0	1044	Mean:NA Sd:NA Max:NA Min:NA
Blood_baso	21	1023	Mean:0.03 Sd:0.02 Max:0.17 Min:0
BMI	0	1044	Mean:25.12 Sd:4.11 Max:44.9 Min:15.8
Cancer	1	1043	Level:0,N:993 Level:1,N:50
CCP	205	839	Mean:2.14 Sd:6.41 Max:149 Min:0
Citrullin	142	902	Mean:42.13 Sd:11.33 Max:87 Min:13.9
COPD_bronchitis	1	1043	Level:0,N:995 Level:1,N:48
Creatinine	1	1043	Mean:73.26 Sd:12.33 Max:151 Min:47
Creatinine_24_hr_urine	7	1037	Mean:8.34 Sd:4.18 Max:28.5 Min:1.8
Current_medication_thyroid	22	1022	Level:0,N:998 Level:1,N:24
DBP	0	1044	Mean:70.57 Sd:9.23 Max:104 Min:50
Diabetes_siblings	862	182	Level:0,N:176 Level:1,N:6
Disturbed_kidney_function	23	1021	Level:0,N:1001 Level:1,N:20
Divorce_parents_living_with_them	23	1021	Level:0,N:911 Level:1,N:110
Duration_breastfeeding	129	915	Mean:3.79 Sd:2.66 Max:7 Min:0
Duration_pregnancy	0	1044	Mean:NA Sd:NA Max:NA Min:NA
Eosino	21	1023	Mean:0.19 Sd:0.13 Max:1.24 Min:0
Eryth	1	1043	Mean:4.66 Sd:0.4 Max:6.27 Min:3.02
Glu	2	1042	Mean:4.94 Sd:0.67 Max:11.4 Min:3
Hb	1	1043	Mean:8.66 Sd:0.79 Max:11 Min:5.9
hb1c	1	1043	Mean:36.55 Sd:4.36 Max:71 Min:25
HDL_cholesterol	1	1043	Mean:1.53 Sd:0.41 Max:3.3 Min:0.5
Heart_attack	2	1042	Level:0,N:1033 Level:1,N:9
Heart_failure	127	917	Level:0,N:909 Level:1,N:8
High_cholesterol	144	900	Level:0,N:770 Level:1,N:130
Hip_circum	0	1044	Mean:95.62 Sd:9.86 Max:148 Min:70
Household_smk	42	1002	Level:0,N:819 Level:1,N:154 Level:2,N:20 Level:3,N:6 Level:4,N:3
How many hours per day are you exposed to the tobacco smoke of others?	141	903	Mean:0.4 Sd:1.22 Max:14 Min:0
How_are_you	386	658	Level:1,N:3 Level:2,N:53 Level:3,N:308 Level:4,N:214 Level:5,N:80
How_are_you (1 year ago)	386	658	Level:1,N:450 Level:2,N:72 Level:3,N:7 Level:4,N:97 Level:5,N:32
Ht	1	1043	Mean:0.42 Sd:0.03 Max:0.52 Min:0.303
Hypertention	203	841	Level:0,N:647 Level:1,N:194
IL-18	189	855	Mean:82.56 Sd:96.21 Max:741 Min:10
IL-18bpx	6	1038	Mean:15.6 Sd:5.51 Max:60 Min:0
IL.1.Beta	141	903	Mean:0.97 Sd:9.47 Max:283.75 Min:0.1
IL.10	141	903	Mean:0.99 Sd:1.06 Max:21.58 Min:0.12
IL.12P70	141	903	Mean:2.77 Sd:37.66 Max:1129.54 Min:0.11
IL.6	141	903	Mean:1.48 Sd:6.72 Max:167.26 Min:0.38
IL.8	141	903	Mean:2.45 Sd:5.17 Max:143.78 Min:0.02
K	1	1043	Mean:3.74 Sd:0.27 Max:5 Min:2.9
LDL_cholesterol	1	1043	Mean:3.13 Sd:0.92 Max:7.5 Min:0.8
Leptin	6	1038	Mean:14.96 Sd:15.11 Max:100 Min:0.8
Leuko	1	1043	Mean:6.12 Sd:1.68 Max:16.8 Min:2.3
Lymph	21	1023	Mean:2.06 Sd:0.56 Max:4.37 Min:0.62
MAP	0	1044	Mean:89.08 Sd:10.41 Max:129 Min:66
Mono	21	1023	Mean:0.5 Sd:0.15 Max:1.34 Min:0.2
Mother_renal_failure	168	876	Level:0,N:870 Level:1,N:6
Nasal_allergy	23	1021	Level:0,N:719 Level:1,N:302
Neutro	21	1023	Mean:3.28 Sd:1.18 Max:10.15 Min:1.03
p	10	1034	Mean:111.45 Sd:12.43 Max:157 Min:80
p_axis	0	1044	Mean:43.93 Sd:104.79 Max:130 Min:-999
Pain_chest	22	1022	Level:0,N:771 Level:1,N:251
Parental_smoking	31	1013	Level:0,N:287 Level:1,N:726
Poorly_healing_wounds_feet	22	1022	Level:0,N:1002 Level:1,N:20
pq	0	1044	Mean:156.85 Sd:28.32 Max:447 Min:102
Pulse_rate	0	1044	Mean:70.99 Sd:10.52 Max:108 Min:35
qrs	0	1044	Mean:93.71 Sd:13.4 Max:240 Min:60
qrs_axis	0	1044	Mean:51.33 Sd:104.03 Max:172 Min:-999
qt	0	1044	Mean:395.14 Sd:26.9 Max:525 Min:316
qtc	0	1044	Mean:408.91 Sd:18.17 Max:550 Min:357
Resistin	6	1038	Mean:15.53 Sd:5.97 Max:53 Min:2
SBP	0	1044	Mean:119.09 Sd:13.73 Max:185 Min:88
Shortness_breath_exertion	23	1021	Level:0,N:761 Level:1,N:260
Shortness_breath_rest	22	1022	Level:0,N:909 Level:1,N:113
Smk_mother_childhood	30	1014	Level:0,N:636 Level:1,N:378
Have you ever smoked for a full year?	7	1037	Level:0,N:538 Level:1,N:499
Do people smoke regularly in the space where you work?	116	928	Level:0,N:875 Level:1,N:53
Has your father ever smoked regularly during your childhood?	32	1012	Level:0,N:348 Level:1,N:664
Has your mother ever smoked regularly during your childhood?	30	1014	Level:0,N:636 Level:1,N:378
Did your mother smoke when she was pregnant with you?	176	868	Level:0,N:481 Level:1,N:167 Level:2,N:62 Level:3,N:102 Level:4,N:56
How old were you when you started smoking?	523	521	Mean:16.82 Sd:3.85 Max:47 Min:10
smoke_now	7	1037	Level:0,N:214 Level:1,N:823
Stroke	4	1040	Level:0,N:1033 Level:1,N:7
sumofkcal	264	780	Mean:1967.66 Sd:646.92 Max:7343.47 Min:701.24
t_axis	0	1044	Mean:46.94 Sd:19.38 Max:112 Min:-144
Thrombo	1	1043	Mean:241.78 Sd:53.07 Max:484 Min:13
TNF.Alpha	141	903	Mean:1.15 Sd:4.32 Max:95.96 Min:0.14
Trigly	1	1043	Mean:1.16 Sd:0.83 Max:10.09 Min:0.27
Type_delivery	63	981	Level:1,N:895 Level:2,N:51 Level:3,N:35
Waist_circum	0	1044	Mean:88.18 Sd:12.27 Max:132 Min:62
Waist_to_hip_circumference	0	1044	Mean:0.92 Sd:0.08 Max:1.189189189 Min:0.666666667
Weight_kg	0	1044	Mean:77.33 Sd:14.6 Max:136 Min:42

## Sheet: Data_S5
Regressor	Dependent	Beta	SE	Pvalue	N	Levels	Levels_n	FDR
Parental_smoking	Granulocytes	-0.261383	0.0652875	6.69647e-05	1013	0,1	287726	0.0169224
Parental_smoking	Memory_T-cells	-0.246649	0.0629432	9.50698e-05	1013	0,1	287726	0.0169224
Neutro	Memory_T-cells	0.1078	0.0269277	6.69896e-05	1023	Numeric	1023	0.0169224
Has your father ever smoked regularly during your childhood?	Granulocytes	-0.236767	0.0625801	0.000163794	1012	0,1	348664	0.0193265
Has your father ever smoked regularly during your childhood?	Memory_T-cells	-0.221789	0.060325	0.000248861	1012	0,1	348664	0.0193265
Parental_smoking	B-cells	-0.218977	0.0596352	0.000253344	1013	0,1	287726	0.0193265
age_f	Memory_T-cells	0.0176707	0.0047802	0.000230524	988	Numeric	988	0.0193265
Has your father ever smoked regularly during your childhood?	B-cells	-0.203848	0.0571309	0.000376514	1012	0,1	348664	0.0251323
age_m	B-cells	0.0183903	0.00523183	0.000459643	988	Numeric	988	0.0252083
age_f	Granulocytes	0.0174754	0.00498173	0.000472066	988	Numeric	988	0.0252083
age_m	Memory_T-cells	0.0190478	0.0054771	0.000527823	988	Numeric	988	0.0255261
age_f	B-cells	0.0156861	0.00454001	0.00057362	988	Numeric	988	0.0255261
Leuko	Memory_T-cells	0.0544345	0.0160294	0.000709873	1043	Numeric	1043	0.0279937
age_m	Lymphocytes	0.0179936	0.00531215	0.000733917	988	Numeric	988	0.0279937
Waist_circum	B-cells	-0.00795158	0.00236875	0.000816865	1044	Numeric	1044	0.0290804
Parental_smoking	Lymphocytes	-0.20036	0.0610359	0.00106362	1013	0,1	287726	0.0354984
Did your mother smoke when she was pregnant with you?	Granulocytes	-0.0752387	0.0237771	0.0016088	868	0,1,3,2,4	481,167,102,62,56	0.041286
Did your mother smoke when she was pregnant with you?	Memory_T-cells	-0.0707651	0.0227282	0.00190947	868	0,1,3,2,4	481,167,102,62,56	0.041286
Did your mother smoke when she was pregnant with you?	Lymphocytes	-0.0677047	0.0220264	0.00217995	868	0,1,3,2,4	481,167,102,62,56	0.041286
Did your mother smoke when she was pregnant with you?	Na?ve_T-cells	-0.0721111	0.023525	0.00224213	868	0,1,3,2,4	481,167,102,62,56	0.041286
Has your father ever smoked regularly during your childhood?	Lymphocytes	-0.183334	0.0584605	0.00176214	1012	0,1	348664	0.041286
Poorly_healing_wounds_feet	B-cells	0.565281	0.183674	0.00214232	1022	0,1	1002,20	0.041286
Parental_smoking	Na?ve_T-cells	-0.20377	0.0656908	0.00197585	1013	0,1	287726	0.041286
Leuko	Na?ve_T-cells	0.0516113	0.0166428	0.00197982	1043	Numeric	1043	0.041286
BMI	B-cells	-0.0204055	0.00642012	0.00152477	1044	Numeric	1044	0.041286
BMI	Lymphocytes	-0.0206846	0.00653063	0.00158331	1044	Numeric	1044	0.041286
age_m	NK-cells	0.0192542	0.00607243	0.0015674	988	Numeric	988	0.041286
age_m	Granulocytes	0.0178031	0.00575598	0.00203746	988	Numeric	988	0.041286
age_f	Lymphocytes	0.0144658	0.00463051	0.00183621	988	Numeric	988	0.041286
Neutro	Na?ve_T-cells	0.0842178	0.0279592	0.00265796	1023	Numeric	1023	0.0473118
Weight_kg	B-cells	-0.00590609	0.00199923	0.00320557	1044	Numeric	1044	0.0552186
Waist_circum	Memory_T-cells	-0.00721844	0.00249458	0.00388735	1044	Numeric	1044	0.0632774
Has your father ever smoked regularly during your childhood?	Na?ve_T-cells	-0.182031	0.0629433	0.0039104	1012	0,1	348664	0.0632774
Did your mother smoke when she was pregnant with you?	B-cells	-0.0608628	0.0215782	0.00490363	868	0,1,3,2,4	481,167,102,62,56	0.0770158
Parental_smoking	NK-cells	-0.193602	0.0692399	0.00527055	1013	0,1	287726	0.0804136
Neutro	NK-cells	0.0826739	0.0297828	0.00560584	1023	Numeric	1023	0.0831533
Current_medication_thyroid	Memory_T-cells	-0.495731	0.17999	0.00598825	1022	0,1	998,24	0.086425
Smk_mother_childhood	Memory_T-cells	-0.152611	0.0558586	0.0064029	1014	0,1	636378	0.0899776
Pulse_rate	Granulocytes	-0.00730206	0.00268207	0.00658654	1044	Numeric	1044	0.090185
Did your mother smoke when she was pregnant with you?	NK-cells	-0.0671585	0.0247723	0.00684061	868	0,1,3,2,4	481,167,102,62,56	0.0913222
Smk_mother_childhood	Granulocytes	-0.156278	0.0579729	0.00714054	1014	0,1	636378	0.0930011
smk_now	Na?ve_T-cells	-0.18464	0.069212	0.0077558	1037	0,1	214823	0.0963163
age_f	NK-cells	0.0141191	0.00528828	0.0077127	988	Numeric	988	0.0963163
Has your father ever smoked regularly during your childhood?	NK-cells	-0.17563	0.066346	0.00824331	1012	0,1	348664	0.100044
Poorly_healing_wounds_feet	Granulocytes	0.530605	0.201928	0.00872585	1022	0,1	1002,20	0.103547
BMI	Memory_T-cells	-0.0176638	0.00676239	0.00912943	1044	Numeric	1044	0.105981
BMI	Na?ve_T-cells	-0.0182582	0.00701291	0.00935901	1044	Numeric	1044	0.106334
Smk_mother_childhood	B-cells	-0.136648	0.0529037	0.00993517	1014	0,1	636378	0.108296
Current_medication_thyroid	Na?ve_T-cells	-0.484067	0.187416	0.00993728	1022	0,1	998,24	0.108296
Waist_circum	Lymphocytes	-0.00616851	0.0024149	0.0107801	1044	Numeric	1044	0.115132
Smk_mother_childhood	Lymphocytes	-0.136746	0.0540808	0.0116047	1014	0,1	636378	0.119171
Hip_circum	B-cells	-0.00678007	0.00267864	0.0115149	1044	Numeric	1044	0.119171
Weight_kg	Lymphocytes	-0.00511894	0.00203591	0.0120761	1044	Numeric	1044	0.121672
Leptin	B-cells	-0.00481784	0.00193524	0.0129475	1038	Numeric	1038	0.128036
Waist_to_hip_circumference	B-cells	-0.9754	0.402531	0.0155558	1044	Numeric	1044	0.151033
Do people smoke regularly in the space where you work?	NK-cells	-0.324234	0.134462	0.0160882	928	0,1	875,53	0.153235
Current_medication_thyroid	B-cells	-0.409785	0.170399	0.0163565	1022	0,1	998,24	0.153235
Leuko	NK-cells	0.0425909	0.017809	0.0169549	1043	Numeric	1043	0.156102
qt	Granulocytes	0.00244068	0.00103955	0.0190698	1044	Numeric	1044	0.172077
Neutro	Lymphocytes	0.0611083	0.0261535	0.0196567	1023	Numeric	1023	0.172077
Leuko	Lymphocytes	0.0364184	0.0155524	0.0193864	1043	Numeric	1043	0.172077
Eosino	Memory_T-cells	0.0620558	0.0270716	0.0220925	1023	Numeric	1023	0.184335
age_m	Na?ve_T-cells	0.0131882	0.00575049	0.0220353	988	Numeric	988	0.184335
AAT	Memory_T-cells	-0.115572	0.0504032	0.0220507	1038	Numeric	1038	0.184335
Pain_chest	Granulocytes	-0.147471	0.0649892	0.0234673	1022	0,1	771251	0.192793
Waist_to_hip_circumference	Memory_T-cells	-0.94955	0.4235	0.0251618	1044	Numeric	1044	0.203581
Smk_mother_childhood	Na?ve_T-cells	-0.129974	0.058205	0.0257653	1014	0,1	636378	0.205353
Weight_kg	Memory_T-cells	-0.00468905	0.00210631	0.026215	1044	Numeric	1044	0.205546
Thrombo	NK-cells	0.0691132	0.0311467	0.0267051	1043	Numeric	1043	0.205546
HDL_cholesterol	NK-cells	-0.177092	0.0799345	0.0269442	1043	Numeric	1043	0.205546
Resistin	Memory_T-cells	0.00988912	0.00450196	0.0282687	1038	Numeric	1038	0.212613
Cancer	Na?ve_T-cells	0.290635	0.133156	0.0292841	1043	0,1	993,50	0.217191
Current_medication_thyroid	Lymphocytes	-0.37706	0.174663	0.0311002	1022	0,1	998,24	0.2275
Do people smoke regularly in the space where you work?	Granulocytes	-0.274408	0.127738	0.0319569	928	0,1	875,53	0.230608
Smk_mother_childhood	NK-cells	-0.12909	0.0613087	0.0354877	1014	0,1	636378	0.248057
Hip_circum	Lymphocytes	-0.00573999	0.00272723	0.0355573	1044	Numeric	1044	0.248057
Hip_circum	Memory_T-cells	-0.00592783	0.00281971	0.0357685	1044	Numeric	1044	0.248057
aMED	B-cells	0.0363076	0.0174694	0.0379279	1018	6,7,2,5,4,3,1,0,8	132,42,111,231,268,194,31,6,3	0.259661
Cancer	B-cells	0.247124	0.121855	0.0428137	1043	0,1	993,50	0.289399
IL-18bpx	Memory_T-cells	0.0101706	0.00507507	0.0453272	1038	Numeric	1038	0.302559
Thrombo	Lymphocytes	0.0539315	0.0272099	0.0477367	1043	Numeric	1043	0.314708
HDL_cholesterol	Memory_T-cells	-0.142628	0.0721782	0.0484124	1043	Numeric	1043	0.315271
age_f	Na?ve_T-cells	0.0097668	0.0049966	0.0509025	988	Numeric	988	0.327493
Leptin	Lymphocytes	-0.00379506	0.00196743	0.0540108	1038	Numeric	1038	0.339315
Cancer	Lymphocytes	0.239795	0.124239	0.0538647	1043	0,1	993,50	0.339315
Do people smoke regularly in the space where you work?	Lymphocytes	-0.226044	0.118788	0.0573615	928	0,1	875,53	0.355672
Resistin	B-cells	-0.00812063	0.00427804	0.0579465	1038	Numeric	1038	0.355672
Waist_circum	Na?ve_T-cells	-0.00483469	0.002593	0.0625306	1044	Numeric	1044	0.379447
Weight_kg	Na?ve_T-cells	-0.00406147	0.00218587	0.0634434	1044	Numeric	1044	0.380661
Pulse_rate	Lymphocytes	-0.0045693	0.00249225	0.067028	1044	Numeric	1044	0.389054
Leptin	Memory_T-cells	-0.00374229	0.00204051	0.0669423	1038	Numeric	1038	0.389054
Hypertention	Lymphocytes	-0.1322	0.0717131	0.0656159	841	0,1	647194	0.389054
Waist_circum	Granulocytes	-0.00471735	0.00260793	0.0707639	1044	Numeric	1044	0.401999
Lymph	NK-cells	-0.0550206	0.0303997	0.0706053	1023	Numeric	1023	0.401999
Poorly_healing_wounds_feet	Na?ve_T-cells	0.362343	0.202724	0.0741747	1022	0,1	1002,20	0.41694
Pulse_rate	Memory_T-cells	-0.0045873	0.00257698	0.0753511	1044	Numeric	1044	0.41914
Thrombo	Memory_T-cells	0.0496335	0.0281366	0.0780227	1043	Numeric	1043	0.425144
Duration_breastfeeding	NK-cells	-0.0332023	0.0187916	0.0777196	655	6,0,4,1,5,3,2	23,200,118,56,124,94,40	0.425144
Shortness_breath_exertion	Memory_T-cells	-0.108756	0.0618618	0.0790403	1021	0,1	761260	0.426339
Waist_to_hip_circumference	Granulocytes	-0.771383	0.442085	0.0813022	1044	Numeric	1044	0.434154
Hip_circum	Na?ve_T-cells	-0.00506489	0.0029261	0.0837605	1044	Numeric	1044	0.442853
Pulse_rate	B-cells	-0.00422441	0.00245061	0.0850378	1044	Numeric	1044	0.445198
Waist_to_hip_circumference	Lymphocytes	-0.687202	0.410047	0.0940567	1044	Numeric	1044	0.482945
Do people smoke regularly in the space where you work?	B-cells	-0.195306	0.116518	0.0940384	928	0,1	875,53	0.482945
Trigly	Memory_T-cells	-0.0552246	0.0333346	0.0978874	1043	Numeric	1043	0.487866
pq	Na?ve_T-cells	-0.00171136	0.00103542	0.0986694	1044	Numeric	1044	0.487866
Leptin	Na?ve_T-cells	-0.00350367	0.00211043	0.0971845	1038	Numeric	1038	0.487866
IL-18	B-cells	-0.000486951	0.000293508	0.0974703	855	Numeric	855	0.487866
Cancer	Memory_T-cells	0.21165	0.128532	0.0999272	1043	0,1	993,50	0.489552
Have you ever smoked for a full year?	Granulocytes	-0.0929992	0.0571022	0.103693	1037	1,0	499538	0.494393
smk_now	Lymphocytes	-0.105616	0.0646787	0.102787	1037	0,1	214823	0.494393
Hypertention	Memory_T-cells	-0.120311	0.0737422	0.10316	841	0,1	647194	0.494393
Pain_chest	Lymphocytes	-0.0985209	0.0607109	0.104945	1022	0,1	771251	0.495932
How many hours per day are you exposed to the tobacco smoke of others?	NK-cells	-0.0406063	0.0255202	0.111929	903	Numeric	903	0.515258
How_are_you	Granulocytes	0.0675144	0.0422084	0.110182	658	5,3,4,2,1	80,308,214,53,3	0.515258
HDL_cholesterol	Na?ve_T-cells	-0.119427	0.0749246	0.11125	1043	Numeric	1043	0.515258
Pain_chest	B-cells	-0.0939295	0.0592647	0.113297	1022	0,1	771251	0.515699
aMED	Granulocytes	0.0302934	0.0191485	0.113956	1018	6,7,2,5,4,3,1,0,8	132,42,111,231,268,194,31,6,3	0.515699
Hypertention	Granulocytes	-0.119772	0.0760505	0.115658	841	0,1	647194	0.519001
Hypertention	Na?ve_T-cells	-0.12177	0.0775429	0.116709	841	0,1	647194	0.519355
Current_medication_thyroid	Granulocytes	-0.289718	0.18741	0.122439	1022	0,1	998,24	0.536425
Cancer	Granulocytes	0.207238	0.1341	0.122554	1043	0,1	993,50	0.536425
Poorly_healing_wounds_feet	NK-cells	0.330383	0.215378	0.125347	1022	0,1	1002,20	0.539802
Divorce_parents_living_with_them	B-cells	0.128269	0.0835873	0.125204	1021	0,1	911110	0.539802
Glu	Lymphocytes	-0.06265	0.0416119	0.13248	1042	Numeric	1042	0.565954
CCP	B-cells	-0.00643908	0.00430874	0.135443	839	Numeric	839	0.57402
pq	Lymphocytes	-0.00141763	0.000965978	0.142525	1044	Numeric	1044	0.585449
Lymph	Granulocytes	-0.0424168	0.0288675	0.142043	1023	Numeric	1023	0.585449
LDL_cholesterol	Memory_T-cells	-0.0462628	0.0313863	0.14079	1043	Numeric	1043	0.585449
Duration_pregnancy	Lymphocytes	0.0179525	0.0122119	0.141944	779	Numeric	779	0.585449
How many hours per day are you exposed to the tobacco smoke of others?	Lymphocytes	-0.0324775	0.0222615	0.144939	903	Numeric	903	0.590821
Household_smk	NK-cells	-0.0813946	0.0561616	0.14757	1002	0,1,2,3,4	819,154,20,6,3	0.596986
Pain_chest	Na?ve_T-cells	-0.0937119	0.0652256	0.151101	1022	0,1	771251	0.597687
p	Granulocytes	-0.00371302	0.00257508	0.149633	1034	Numeric	1034	0.597687
Eryth	B-cells	-0.0444027	0.0308706	0.150637	1043	Numeric	1043	0.597687
Do people smoke regularly in the space where you work?	Na?ve_T-cells	-0.181296	0.127074	0.154005	928	0,1	875,53	0.604602
smk_now	B-cells	-0.0892107	0.0636139	0.161103	1037	0,1	214823	0.604602
Shortness_breath_exertion	Lymphocytes	-0.0838175	0.0598764	0.161865	1021	0,1	761260	0.604602
Pulse_rate	Na?ve_T-cells	-0.00377533	0.0026739	0.158273	1044	Numeric	1044	0.604602
Neutro	B-cells	0.036283	0.025771	0.159467	1023	Numeric	1023	0.604602
Hypertention	B-cells	-0.0980623	0.0706161	0.165303	841	0,1	647194	0.604602
Duration_pregnancy	Granulocytes	0.0181815	0.0129539	0.160852	779	Numeric	779	0.604602
Duration_pregnancy	Memory_T-cells	0.0175369	0.0125695	0.163357	779	Numeric	779	0.604602
BMI	Granulocytes	-0.00982126	0.007069	0.165026	1044	Numeric	1044	0.604602
Balloon_angioplasty	Na?ve_T-cells	-0.406297	0.28728	0.157577	1043	0,1	1033,10	0.604602
Adiponectin	B-cells	0.019236	0.0138536	0.165279	1038	Numeric	1038	0.604602
qrs	Memory_T-cells	-0.00292949	0.00212059	0.167437	1044	Numeric	1044	0.608242
p	Memory_T-cells	-0.00338594	0.00247377	0.17138	1034	Numeric	1034	0.618357
Eryth	NK-cells	-0.0483001	0.0359645	0.179567	1043	Numeric	1043	0.64355
p	Lymphocytes	-0.00317201	0.00239219	0.185138	1034	Numeric	1034	0.65042
Heart_failure	B-cells	0.392776	0.295852	0.184638	917	0,1	909,8	0.65042
AAT	Granulocytes	-0.0700744	0.0527063	0.183968	1038	Numeric	1038	0.65042
Type_delivery	Memory_T-cells	-0.129133	0.0980085	0.187956	981	1,2	895,86	0.656003
How_are_you	B-cells	0.0515073	0.0394652	0.192306	658	5,3,4,2,1	80,308,214,53,3	0.666828
Thrombo	Na?ve_T-cells	0.0375607	0.0292071	0.198725	1043	Numeric	1043	0.681068
Shortness_breath_exertion	Na?ve_T-cells	-0.0827078	0.0643467	0.198964	1021	0,1	761260	0.681068
Have you ever smoked for a full year?	Memory_T-cells	-0.0702428	0.0548172	0.20034	1037	1,0	499538	0.681412
pq	Granulocytes	-0.0013306	0.00104183	0.201826	1044	Numeric	1044	0.682121
smk_now	Granulocytes	0.0871342	0.0697499	0.211861	1037	0,1	214823	0.711533
Mono	Memory_T-cells	0.0340708	0.0274633	0.215041	1023	Numeric	1023	0.7177
Weight_kg	Granulocytes	-0.00266406	0.00220034	0.226266	1044	Numeric	1044	0.741972
sumofkcal	B-cells	-5.96492e-05	4.94872e-05	0.228437	780	Numeric	780	0.741972
Shortness_breath_exertion	B-cells	-0.0712951	0.0585891	0.223937	1021	0,1	761260	0.741972
Pain_chest	Memory_T-cells	-0.0754133	0.0626884	0.229261	1022	0,1	771251	0.741972
IL-18	Memory_T-cells	-0.000378555	0.000313006	0.226838	855	Numeric	855	0.741972
K	Memory_T-cells	-0.121324	0.101947	0.234292	1043	Numeric	1043	0.753688
Heart_failure	NK-cells	0.402446	0.339433	0.236072	917	0,1	909,8	0.754865
Thrombo	B-cells	0.031523	0.026784	0.239491	1043	Numeric	1043	0.757804
p	B-cells	-0.00275069	0.00234693	0.241453	1034	Numeric	1034	0.757804
Ht	Memory_T-cells	1.18307	1.00973	0.241597	1043	Numeric	1043	0.757804
BMI	NK-cells	-0.00877906	0.00750983	0.242668	1044	Numeric	1044	0.757804
Mono	NK-cells	0.0351886	0.0302556	0.245084	1023	Numeric	1023	0.760901
sumofkcal	Memory_T-cells	-6.01917e-05	5.20818e-05	0.248154	780	Numeric	780	0.761576
qrs_axis	Granulocytes	-0.000311879	0.000269765	0.2479	1044	Numeric	1044	0.761576
Do people smoke regularly in the space where you work?	Memory_T-cells	-0.139048	0.122656	0.257242	928	0,1	875,53	0.779084
Cancer	NK-cells	0.161841	0.142489	0.256295	1043	0,1	993,50	0.779084
Adiponectin	Lymphocytes	0.0159178	0.0140717	0.258236	1038	Numeric	1038	0.779084
Type_delivery	Granulocytes	-0.114334	0.102046	0.26281	981	1,2	895,86	0.782653
pq	B-cells	-0.00106221	0.000950075	0.263816	1044	Numeric	1044	0.782653
How_are_you_1y	NK-cells	0.0324794	0.0289527	0.262356	658	4,1,5,2,3	97,450,32,72,7	0.782653
Type_delivery	Na?ve_T-cells	-0.111516	0.10231	0.275992	981	1,2	895,86	0.797651
sumofkcal	Lymphocytes	-5.50911e-05	5.01449e-05	0.272267	780	Numeric	780	0.797651
How many hours per day are you exposed to the tobacco smoke of others?	Granulocytes	-0.0259476	0.0240915	0.281749	903	Numeric	903	0.797651
Leptin	Granulocytes	-0.00228048	0.00213245	0.285131	1038	Numeric	1038	0.797651
IL-18bpx	B-cells	-0.00515284	0.0048265	0.285944	1038	Numeric	1038	0.797651
IL-18	Na?ve_T-cells	-0.000340781	0.000317623	0.283616	855	Numeric	855	0.797651
Hip_circum	Granulocytes	-0.00313887	0.00294529	0.286796	1044	Numeric	1044	0.797651
Heart_attack	Na?ve_T-cells	-0.325842	0.301234	0.279641	1042	0,1	1033,9	0.797651
HDL_cholesterol	Granulocytes	-0.0810312	0.0753691	0.282569	1043	Numeric	1043	0.797651
Duration_pregnancy	Na?ve_T-cells	0.0142259	0.0130686	0.276688	779	Numeric	779	0.797651
Divorce_parents_living_with_them	Na?ve_T-cells	0.100748	0.0920223	0.273854	1021	0,1	911110	0.797651
Birth_defects	NK-cells	-0.13321	0.123585	0.281352	986	0,1	922,64	0.797651
sumofkcal	NK-cells	-6.07969e-05	5.72509e-05	0.288595	780	Numeric	780	0.798496
qt	NK-cells	0.0011532	0.00110642	0.297526	1044	Numeric	1044	0.802902
p	Na?ve_T-cells	-0.00269631	0.00255791	0.292082	1034	Numeric	1034	0.802902
Nasal_allergy	B-cells	-0.0584148	0.0560656	0.297705	1021	0,1	719302	0.802902
HDL_cholesterol	Lymphocytes	-0.0731254	0.0699066	0.295784	1043	Numeric	1043	0.802902
Adiponectin	Granulocytes	0.0159079	0.0152344	0.296632	1038	Numeric	1038	0.802902
Ht	B-cells	-0.992782	0.960532	0.301575	1043	Numeric	1043	0.809252
p_axis	Granulocytes	-0.000270333	0.000266784	0.311152	1044	Numeric	1044	0.826642
Eryth	Memory_T-cells	0.03301	0.0324726	0.309606	1043	Numeric	1043	0.826642
Waist_to_hip_circumference	Na?ve_T-cells	-0.39305	0.440071	0.371983	1044	Numeric	1044	0.828785
Type_delivery	Lymphocytes	-0.0916283	0.0953947	0.337033	981	1,2	895,86	0.828785
Type_delivery	NK-cells	-0.0998001	0.108483	0.357822	981	1,2	895,86	0.828785
Trigly	Lymphocytes	-0.0318875	0.0322694	0.323301	1043	Numeric	1043	0.828785
Trigly	Granulocytes	-0.0308277	0.0347952	0.375835	1043	Numeric	1043	0.828785
Trigly	B-cells	-0.0252696	0.0317349	0.426056	1043	Numeric	1043	0.828785
TNF.Alpha	NK-cells	0.00725425	0.00734674	0.323707	903	Numeric	903	0.828785
TNF.Alpha	B-cells	0.00624337	0.00644181	0.332709	903	Numeric	903	0.828785
TNF.Alpha	Granulocytes	0.00607823	0.00701182	0.386252	903	Numeric	903	0.828785
t_axis	B-cells	0.00109937	0.00131636	0.403822	1044	Numeric	1044	0.828785
Stroke	Granulocytes	0.304754	0.343361	0.374982	1040	0,1	1033,7	0.828785
How old were you when you started smoking?	B-cells	0.00740514	0.00897184	0.409539	521	Numeric	521	0.828785
How many hours per day are you exposed to the tobacco smoke of others?	B-cells	-0.0210179	0.0218732	0.336862	903	Numeric	903	0.828785
How many hours per day are you exposed to the tobacco smoke of others?	Memory_T-cells	-0.021155	0.0232961	0.364073	903	Numeric	903	0.828785
How many hours per day are you exposed to the tobacco smoke of others?	Na?ve_T-cells	-0.0218547	0.0241472	0.365677	903	Numeric	903	0.828785
qtc	Granulocytes	0.00124446	0.00156598	0.426979	1044	Numeric	1044	0.828785
qtc	Na?ve_T-cells	-0.00122816	0.00155717	0.43046	1044	Numeric	1044	0.828785
qt	B-cells	0.000947285	0.000949876	0.318864	1044	Numeric	1044	0.828785
qt	Lymphocytes	0.00085711	0.00096629	0.375278	1044	Numeric	1044	0.828785
qrs_axis	B-cells	-0.000209218	0.000246034	0.395318	1044	Numeric	1044	0.828785
qrs	B-cells	-0.00167675	0.00201759	0.406128	1044	Numeric	1044	0.828785
Pulse_rate	NK-cells	-0.00234964	0.00285776	0.411154	1044	Numeric	1044	0.828785
pq	NK-cells	-0.00110767	0.00110683	0.31718	1044	Numeric	1044	0.828785
pq	Memory_T-cells	-0.000967236	0.000999313	0.333319	1044	Numeric	1044	0.828785
Poorly_healing_wounds_feet	Memory_T-cells	0.194797	0.194989	0.318025	1022	0,1	1002,20	0.828785
Pain_chest	NK-cells	-0.0626252	0.0693109	0.366453	1022	0,1	771251	0.828785
p_axis	B-cells	-0.000199879	0.000243285	0.411503	1044	Numeric	1044	0.828785
Nasal_allergy	Granulocytes	-0.0526293	0.061635	0.393369	1021	0,1	719302	0.828785
Mother_renal_failure	Granulocytes	0.325853	0.366327	0.373973	876	0,1	870,6	0.828785
Mother_renal_failure	B-cells	0.273676	0.334989	0.414168	876	0,1	870,6	0.828785
Mono	Granulocytes	-0.0274084	0.0287212	0.340162	1023	Numeric	1023	0.828785
Mono	Na?ve_T-cells	0.0227995	0.0284319	0.4228	1023	Numeric	1023	0.828785
Lymph	Memory_T-cells	-0.023518	0.0276311	0.39489	1023	Numeric	1023	0.828785
Lymph	B-cells	-0.0211032	0.0262653	0.421894	1023	Numeric	1023	0.828785
Leuko	B-cells	0.0123383	0.0153258	0.420965	1043	Numeric	1043	0.828785
LDL_cholesterol	Granulocytes	-0.0301926	0.0327515	0.35681	1043	Numeric	1043	0.828785
K	B-cells	0.0786986	0.0969918	0.417325	1043	Numeric	1043	0.828785
IL.6	Memory_T-cells	-0.00371366	0.00433136	0.391459	903	Numeric	903	0.828785
IL.12P70	Lymphocytes	-0.000627696	0.000745804	0.400215	903	Numeric	903	0.828785
IL.10	NK-cells	0.0271118	0.0300102	0.366547	903	Numeric	903	0.828785
IL.10	Memory_T-cells	-0.0223405	0.0275121	0.416993	903	Numeric	903	0.828785
IL.10	B-cells	0.0212905	0.0263156	0.418704	903	Numeric	903	0.828785
IL.1.Beta	Lymphocytes	-0.00248955	0.00296453	0.401255	903	Numeric	903	0.828785
IL-18bpx	Lymphocytes	0.00395707	0.00490208	0.419724	1038	Numeric	1038	0.828785
Hypertention	NK-cells	-0.0807379	0.0816562	0.323069	841	0,1	647194	0.828785
Household_smk	Lymphocytes	-0.039679	0.0496367	0.424254	1002	0,1,2,3,4	819,154,20,6,3	0.828785
Heart_failure	Lymphocytes	0.289307	0.301439	0.337434	917	0,1	909,8	0.828785
Heart_attack	Lymphocytes	-0.265726	0.281064	0.34466	1042	0,1	1033,9	0.828785
Hb	B-cells	-0.0331362	0.0420644	0.431022	1043	Numeric	1043	0.828785
Glu	NK-cells	-0.0427593	0.0477008	0.370244	1042	Numeric	1042	0.828785
Glu	Na?ve_T-cells	-0.0369997	0.044642	0.407402	1042	Numeric	1042	0.828785
Eryth	Granulocytes	0.0291826	0.0338766	0.389196	1043	Numeric	1043	0.828785
Eryth	Na?ve_T-cells	-0.0276298	0.0336903	0.412342	1043	Numeric	1043	0.828785
Eryth	Lymphocytes	-0.0247287	0.0314217	0.431465	1043	Numeric	1043	0.828785
Eosino	Lymphocytes	0.0245967	0.0262147	0.348324	1023	Numeric	1023	0.828785
Eosino	NK-cells	0.0278675	0.0298855	0.351312	1023	Numeric	1023	0.828785
Duration_pregnancy	NK-cells	0.0130943	0.0139174	0.347073	779	Numeric	779	0.828785
Duration_pregnancy	B-cells	0.0102934	0.0120242	0.392233	779	Numeric	779	0.828785
Duration_breastfeeding	B-cells	0.014796	0.0157686	0.348427	655	6,0,4,1,5,3,2	23,200,118,56,124,94,40	0.828785
Divorce_parents_living_with_them	NK-cells	0.0882983	0.0977428	0.366542	1021	0,1	911110	0.828785
Diabetes_siblings	NK-cells	0.412337	0.42337	0.331408	182	0,1	176,6	0.828785
Current_medication_thyroid	NK-cells	-0.158713	0.199621	0.426756	1022	0,1	998,24	0.828785
Creatinine_24_hr_urine	NK-cells	-0.00701678	0.00820582	0.392695	1037	Numeric	1037	0.828785
Creatinine	B-cells	-0.00214376	0.00265861	0.420227	1043	Numeric	1043	0.828785
COPD_bronchitis	Memory_T-cells	-0.10509	0.128251	0.412741	1043	0,1	995,48	0.828785
Citrullin	Granulocytes	0.00232084	0.00279208	0.406069	902	Numeric	902	0.828785
CCP	Na?ve_T-cells	-0.0040817	0.00480378	0.395743	839	Numeric	839	0.828785
CCP	Lymphocytes	-0.00370602	0.00450496	0.41094	839	Numeric	839	0.828785
CCP	Granulocytes	-0.00385472	0.00484361	0.426353	839	Numeric	839	0.828785
Blood_baso	Lymphocytes	0.0222043	0.0262274	0.397413	1023	Numeric	1023	0.828785
Birth_length	NK-cells	-0.0147469	0.0159007	0.354116	543	Numeric	543	0.828785
Birth_length	B-cells	-0.0129043	0.0140237	0.357888	543	Numeric	543	0.828785
Birth_defects	Granulocytes	0.0968969	0.116537	0.405909	986	0,1	922,64	0.828785
Balloon_angioplasty	Lymphocytes	-0.267793	0.268036	0.317984	1043	0,1	1033,10	0.828785
Asthma	NK-cells	0.0914697	0.0978248	0.349987	1042	0,1	934108	0.828785
Asthma	Granulocytes	0.0789311	0.0920688	0.391474	1042	0,1	934108	0.828785
Adiponectin	Na?ve_T-cells	0.012135	0.0150921	0.421546	1038	Numeric	1038	0.828785
qt	Memory_T-cells	0.000770692	0.000999144	0.440674	1044	Numeric	1044	0.829486
Poorly_healing_wounds_feet	Lymphocytes	0.146396	0.188985	0.438729	1022	0,1	1002,20	0.829486
MAP	Memory_T-cells	0.00224142	0.00290571	0.440655	1044	Numeric	1044	0.829486
Lymph	Na?ve_T-cells	0.0223279	0.0285947	0.435077	1023	Numeric	1023	0.829486
IL.12P70	Memory_T-cells	-0.000595643	0.000772965	0.44115	903	Numeric	903	0.829486
DBP	NK-cells	0.00273952	0.00350913	0.435166	1044	Numeric	1044	0.829486
Heart_failure	Memory_T-cells	0.238157	0.311669	0.444983	917	0,1	909,8	0.833758
Mother_renal_failure	NK-cells	0.293273	0.386416	0.448085	876	0,1	870,6	0.836634
High_cholesterol	Memory_T-cells	-0.0638773	0.0855429	0.455424	900	0,1	770130	0.847374
sumofkcal	Na?ve_T-cells	-4.02966e-05	5.45306e-05	0.460147	780	Numeric	780	0.853188
COPD_bronchitis	NK-cells	0.104477	0.14209	0.462331	1043	0,1	995,48	0.854273
Weight_kg	NK-cells	-0.00166838	0.002338	0.475639	1044	Numeric	1044	0.858864
Nasal_allergy	Na?ve_T-cells	-0.0440294	0.061703	0.475656	1021	0,1	719302	0.858864
LDL_cholesterol	Lymphocytes	-0.021698	0.0303818	0.475277	1043	Numeric	1043	0.858864
IL.8	Lymphocytes	-0.00388539	0.00543135	0.47457	903	Numeric	903	0.858864
IL.1.Beta	Memory_T-cells	-0.00223554	0.0030726	0.467064	903	Numeric	903	0.858864
Household_smk	B-cells	-0.0351794	0.0485362	0.46874	1002	0,1,2,3,4	819,154,20,6,3	0.858864
Glu	Memory_T-cells	-0.0306999	0.0430641	0.476075	1042	Numeric	1042	0.858864
Hb	NK-cells	-0.0344119	0.0490021	0.482679	1043	Numeric	1043	0.867472
Balloon_angioplasty	Granulocytes	-0.202432	0.289196	0.484095	1043	0,1	1033,10	0.867472
Heart_failure	Na?ve_T-cells	0.222847	0.320583	0.487149	917	0,1	909,8	0.870025
sumofkcal	Granulocytes	-3.70676e-05	5.42014e-05	0.494251	780	Numeric	780	0.871056
MAP	NK-cells	0.00220109	0.00321865	0.494218	1044	Numeric	1044	0.871056
Creatinine_24_hr_urine	B-cells	-0.00487694	0.00706413	0.49011	1037	Numeric	1037	0.871056
Creatinine	Granulocytes	-0.00199733	0.00291544	0.493442	1043	Numeric	1043	0.871056
Type_delivery	B-cells	-0.0522212	0.092961	0.574412	981	1,2	895,86	0.879024
Trigly	NK-cells	-0.0224189	0.0369768	0.54445	1043	Numeric	1043	0.879024
Thrombo	Granulocytes	0.0172266	0.029388	0.557883	1043	Numeric	1043	0.879024
t_axis	Na?ve_T-cells	0.000797208	0.0014359	0.578879	1044	Numeric	1044	0.879024
Stroke	Lymphocytes	0.176232	0.318443	0.580097	1040	0,1	1033,7	0.879024
Have you ever smoked for a full year?	Na?ve_T-cells	0.0368164	0.0568685	0.51752	1037	1,0	499538	0.879024
Have you ever smoked for a full year?	B-cells	-0.0295958	0.0521346	0.570375	1037	1,0	499538	0.879024
SBP	Memory_T-cells	0.00133209	0.00218503	0.542231	1044	Numeric	1044	0.879024
Resistin	Na?ve_T-cells	-0.00287961	0.00466485	0.537174	1038	Numeric	1038	0.879024
qtc	NK-cells	0.000982475	0.00166341	0.55489	1044	Numeric	1044	0.879024
qrs_axis	Lymphocytes	-0.00014419	0.000250308	0.564705	1044	Numeric	1044	0.879024
qrs	Lymphocytes	-0.00125478	0.00205256	0.541118	1044	Numeric	1044	0.879024
qrs	Na?ve_T-cells	-0.00130439	0.00220075	0.55351	1044	Numeric	1044	0.879024
p_axis	NK-cells	-0.000158403	0.000283442	0.576381	1044	Numeric	1044	0.879024
Nasal_allergy	Lymphocytes	-0.0315761	0.0574543	0.582723	1021	0,1	719302	0.879024
Mother_renal_failure	Memory_T-cells	-0.227995	0.349918	0.514853	876	0,1	870,6	0.879024
Mono	Lymphocytes	0.01753	0.0265515	0.509257	1023	Numeric	1023	0.879024
MAP	Lymphocytes	0.00163525	0.00281077	0.56084	1044	Numeric	1044	0.879024
Lymph	Lymphocytes	0.0165213	0.0267038	0.53626	1023	Numeric	1023	0.879024
Leptin	NK-cells	-0.00142839	0.00226167	0.527811	1038	Numeric	1038	0.879024
LDL_cholesterol	B-cells	-0.0185549	0.0298755	0.534686	1043	Numeric	1043	0.879024
IL.8	Memory_T-cells	-0.00310969	0.00562944	0.580814	903	Numeric	903	0.879024
IL.12P70	Na?ve_T-cells	-0.000460463	0.000801269	0.56566	903	Numeric	903	0.879024
IL.1.Beta	Na?ve_T-cells	-0.00196676	0.0031849	0.537044	903	Numeric	903	0.879024
IL-18	NK-cells	-0.000201617	0.00034365	0.557567	855	Numeric	855	0.879024
IL-18	Granulocytes	0.000187884	0.000321891	0.559586	855	Numeric	855	0.879024
IL-18	Lymphocytes	-0.00016914	0.000298475	0.57108	855	Numeric	855	0.879024
How_are_you	Lymphocytes	0.0262277	0.0393583	0.505402	658	5,3,4,2,1	80,308,214,53,3	0.879024
Household_smk	Granulocytes	-0.0353234	0.0531985	0.506849	1002	0,1,2,3,4	819,154,20,6,3	0.879024
Household_smk	Na?ve_T-cells	-0.0349793	0.05315	0.51061	1002	0,1,2,3,4	819,154,20,6,3	0.879024
Household_smk	Memory_T-cells	-0.028566	0.0513325	0.578	1002	0,1,2,3,4	819,154,20,6,3	0.879024
High_cholesterol	Lymphocytes	-0.0534614	0.0824231	0.516749	900	0,1	770130	0.879024
High_cholesterol	Granulocytes	-0.0533752	0.088183	0.545148	900	0,1	770130	0.879024
hb1c	Na?ve_T-cells	-0.00410467	0.00710326	0.563486	1043	Numeric	1043	0.879024
Hb	Memory_T-cells	0.0257588	0.0442313	0.560447	1043	Numeric	1043	0.879024
Duration_breastfeeding	Lymphocytes	-0.0105642	0.0161346	0.512856	655	6,0,4,1,5,3,2	23,200,118,56,124,94,40	0.879024
Duration_breastfeeding	Memory_T-cells	-0.00936425	0.0164914	0.57035	655	6,0,4,1,5,3,2	23,200,118,56,124,94,40	0.879024
Divorce_parents_living_with_them	Memory_T-cells	0.0511363	0.0884429	0.563268	1021	0,1	911110	0.879024
Disturbed_kidney_function	Lymphocytes	-0.116023	0.188841	0.539093	1021	0,1	1001,20	0.879024
Disturbed_kidney_function	Na?ve_T-cells	-0.119845	0.202837	0.554756	1021	0,1	1001,20	0.879024
Diabetes_siblings	Memory_T-cells	-0.215592	0.374753	0.565821	182	0,1	176,6	0.879024
DBP	B-cells	-0.00169351	0.00301292	0.57418	1044	Numeric	1044	0.879024
Creatinine_24_hr_urine	Lymphocytes	-0.0041977	0.00717668	0.558737	1037	Numeric	1037	0.879024
COPD_bronchitis	Na?ve_T-cells	-0.0889307	0.133011	0.503902	1043	0,1	995,48	0.879024
COPD_bronchitis	B-cells	-0.0677268	0.121692	0.577961	1043	0,1	995,48	0.879024
Citrullin	Memory_T-cells	0.00147762	0.00267849	0.581318	902	Numeric	902	0.879024
Blood_baso	Memory_T-cells	0.0163051	0.0271474	0.548231	1023	Numeric	1023	0.879024
Asthma	Lymphocytes	0.0489662	0.0854015	0.566522	1042	0,1	934108	0.879024
Adiponectin	NK-cells	-0.0104063	0.016157	0.519672	1038	Numeric	1038	0.879024
AAT	B-cells	-0.0297812	0.0479807	0.534939	1038	Numeric	1038	0.879024
AAT	Lymphocytes	-0.0270115	0.0487224	0.579428	1038	Numeric	1038	0.879024
Waist_to_hip_circumference	NK-cells	-0.255672	0.470147	0.586687	1044	Numeric	1044	0.87927
Shortness_breath_exertion	Granulocytes	-0.0351131	0.0642711	0.58496	1021	0,1	761260	0.87927
MAP	Na?ve_T-cells	0.0016289	0.00301373	0.588972	1044	Numeric	1044	0.87927
Blood_baso	Granulocytes	-0.0153203	0.0283831	0.589473	1023	Numeric	1023	0.87927
IL.6	NK-cells	-0.00253594	0.00472624	0.591701	903	Numeric	903	0.880134
IL.6	B-cells	0.00221136	0.00414401	0.593731	903	Numeric	903	0.8807
Resistin	Granulocytes	0.00246388	0.00471009	0.601012	1038	Numeric	1038	0.889032
TNF.Alpha	Memory_T-cells	0.00344852	0.00673726	0.608876	903	Numeric	903	0.890823
SBP	Lymphocytes	0.00105828	0.0021135	0.616672	1044	Numeric	1044	0.890823
IL-18bpx	NK-cells	0.00281321	0.0056273	0.617237	1038	Numeric	1038	0.890823
How_are_you	Na?ve_T-cells	0.0213606	0.0424784	0.615233	658	5,3,4,2,1	80,308,214,53,3	0.890823
Heart_attack	Granulocytes	-0.156258	0.303256	0.606474	1042	0,1	1033,9	0.890823
Glu	B-cells	-0.0208116	0.0409886	0.611743	1042	Numeric	1042	0.890823
Divorce_parents_living_with_them	Granulocytes	0.0473336	0.091868	0.606501	1021	0,1	911110	0.890823
Disturbed_kidney_function	NK-cells	0.107829	0.215493	0.616915	1021	0,1	1001,20	0.890823
DBP	Memory_T-cells	0.00161002	0.00316868	0.611488	1044	Numeric	1044	0.890823
Nasal_allergy	Memory_T-cells	-0.0293736	0.0592316	0.620064	1021	0,1	719302	0.892491
IL.8	B-cells	0.00264871	0.00538479	0.622919	903	Numeric	903	0.89419
Divorce_parents_living_with_them	Lymphocytes	0.0417354	0.0857114	0.626413	1021	0,1	911110	0.896795
Waist_circum	NK-cells	-0.00129039	0.00277388	0.641891	1044	Numeric	1044	0.900284
How old were you when you started smoking?	NK-cells	-0.0050723	0.0105601	0.631198	521	Numeric	521	0.900284
How old were you when you started smoking?	Lymphocytes	0.00445159	0.00935681	0.634447	521	Numeric	521	0.900284
qtc	Memory_T-cells	-0.000717529	0.00150186	0.632921	1044	Numeric	1044	0.900284
qrs_axis	Na?ve_T-cells	-0.000121948	0.000268392	0.649662	1044	Numeric	1044	0.900284
qrs_axis	Memory_T-cells	-0.000117132	0.00025881	0.650947	1044	Numeric	1044	0.900284
qrs	Granulocytes	-0.000991919	0.00221337	0.654139	1044	Numeric	1044	0.900284
High_cholesterol	Na?ve_T-cells	-0.0404985	0.0890052	0.64921	900	0,1	770130	0.900284
hb1c	NK-cells	-0.00344491	0.00758147	0.649646	1043	Numeric	1043	0.900284
Creatinine	Na?ve_T-cells	-0.00133824	0.00290054	0.644626	1043	Numeric	1043	0.900284
Blood_baso	Na?ve_T-cells	-0.0132793	0.0280945	0.636552	1023	Numeric	1023	0.900284
Blood_baso	NK-cells	0.013942	0.029907	0.641188	1023	Numeric	1023	0.900284
Birth_length	Lymphocytes	-0.00660497	0.0140911	0.639449	543	Numeric	543	0.900284
Birth_length	Granulocytes	0.00712043	0.0154622	0.64534	543	Numeric	543	0.900284
Birth_defects	Na?ve_T-cells	0.0520256	0.116075	0.654102	986	0,1	922,64	0.900284
Shortness_breath_rest	Memory_T-cells	-0.0369194	0.0861739	0.66843	1022	0,1	909113	0.904607
p_axis	Na?ve_T-cells	-0.000114055	0.00026539	0.667456	1044	Numeric	1044	0.904607
How_are_you	Memory_T-cells	0.0175871	0.0411371	0.669138	658	5,3,4,2,1	80,308,214,53,3	0.904607
High_cholesterol	B-cells	-0.0346189	0.0809	0.668811	900	0,1	770130	0.904607
Disturbed_kidney_function	Memory_T-cells	-0.0859921	0.194821	0.659024	1021	0,1	1001,20	0.904607
DBP	Na?ve_T-cells	0.00140968	0.00328611	0.668025	1044	Numeric	1044	0.904607
Blood_baso	B-cells	0.0110832	0.0258067	0.667673	1023	Numeric	1023	0.904607
Birth_defects	Lymphocytes	0.0459407	0.108633	0.672463	986	0,1	922,64	0.906807
TNF.Alpha	Lymphocytes	0.00265726	0.00650128	0.682836	903	Numeric	903	0.90705
Shortness_breath_rest	Na?ve_T-cells	-0.0371821	0.0896893	0.678548	1022	0,1	909113	0.90705
qtc	Lymphocytes	-0.000595927	0.00145265	0.681718	1044	Numeric	1044	0.90705
Creatinine_24_hr_urine	Memory_T-cells	-0.00304143	0.00742866	0.682317	1037	Numeric	1037	0.90705
CCP	Memory_T-cells	-0.00193717	0.00467686	0.678832	839	Numeric	839	0.90705
aMED	NK-cells	-0.00844112	0.0203702	0.678679	1018	6,7,2,5,4,3,1,0,8	132,42,111,231,268,194,31,6,3	0.90705
SBP	Na?ve_T-cells	0.000900277	0.00226616	0.69125	1044	Numeric	1044	0.90881
p_axis	Lymphocytes	-9.27397e-05	0.000247528	0.707987	1044	Numeric	1044	0.90881
p	NK-cells	-0.00107316	0.00274371	0.695777	1034	Numeric	1034	0.90881
IL.6	Lymphocytes	-0.00164322	0.00418078	0.694381	903	Numeric	903	0.90881
Ht	Granulocytes	0.407826	1.05385	0.698846	1043	Numeric	1043	0.90881
How_are_you_1y	Na?ve_T-cells	-0.0102885	0.0273437	0.706842	658	4,1,5,2,3	97,450,32,72,7	0.90881
hb1c	Lymphocytes	-0.00266895	0.00662496	0.687132	1043	Numeric	1043	0.90881
Hb	Lymphocytes	-0.0162795	0.0427953	0.703724	1043	Numeric	1043	0.90881
Eosino	Na?ve_T-cells	-0.0106828	0.0280843	0.70374	1023	Numeric	1023	0.90881
Disturbed_kidney_function	B-cells	0.0697623	0.184337	0.705176	1021	0,1	1001,20	0.90881
Creatinine	Lymphocytes	-0.00103469	0.00270448	0.702106	1043	Numeric	1043	0.90881
COPD_bronchitis	Lymphocytes	-0.0475468	0.12406	0.701607	1043	0,1	995,48	0.90881
AAT	Na?ve_T-cells	-0.0208958	0.0522434	0.68926	1038	Numeric	1038	0.90881
AAT	NK-cells	-0.0219909	0.0559236	0.69423	1038	Numeric	1038	0.90881
Diabetes_siblings	B-cells	0.128508	0.348193	0.712513	182	0,1	176,6	0.912426
Birth_length	Memory_T-cells	-0.00528842	0.0145353	0.716125	543	Numeric	543	0.914858
Hip_circum	NK-cells	-0.00111598	0.00312964	0.721476	1044	Numeric	1044	0.917784
DBP	Lymphocytes	0.00109137	0.00306496	0.721853	1044	Numeric	1044	0.917784
Ht	NK-cells	-0.389168	1.11939	0.728167	1043	Numeric	1043	0.921424
Citrullin	Na?ve_T-cells	-0.000970772	0.00277924	0.726951	902	Numeric	902	0.921424
t_axis	Granulocytes	0.000486144	0.00144416	0.736466	1044	Numeric	1044	0.929723
SBP	NK-cells	0.0007844	0.00242052	0.745955	1044	Numeric	1044	0.939481
IL.12P70	B-cells	0.000237406	0.000739548	0.748274	903	Numeric	903	0.940184
aMED	Na?ve_T-cells	0.0060226	0.0192221	0.754105	1018	6,7,2,5,4,3,1,0,8	132,42,111,231,268,194,31,6,3	0.945286
smk_now	NK-cells	-0.0201654	0.0739078	0.785026	1037	0,1	214823	0.945871
qt	Na?ve_T-cells	0.00031316	0.00103639	0.762587	1044	Numeric	1044	0.945871
qrs_axis	NK-cells	8.04548e-05	0.000286683	0.779042	1044	Numeric	1044	0.945871
qrs	NK-cells	-0.00066462	0.0023509	0.777456	1044	Numeric	1044	0.945871
p_axis	Memory_T-cells	-7.48563e-05	0.000255927	0.76997	1044	Numeric	1044	0.945871
Mono	B-cells	-0.00754964	0.0261234	0.77264	1023	Numeric	1023	0.945871
MAP	B-cells	-0.000849542	0.00276362	0.758599	1044	Numeric	1044	0.945871
K	NK-cells	0.0334909	0.113029	0.767057	1043	Numeric	1043	0.945871
K	Na?ve_T-cells	0.0288858	0.105825	0.78494	1043	Numeric	1043	0.945871
IL.8	NK-cells	0.00182138	0.00614188	0.766878	903	Numeric	903	0.945871
Heart_attack	NK-cells	-0.0979294	0.322092	0.761157	1042	0,1	1033,9	0.945871
Heart_attack	Memory_T-cells	-0.0787648	0.290659	0.786455	1042	0,1	1033,9	0.945871
hb1c	B-cells	-0.00178181	0.00651405	0.784498	1043	Numeric	1043	0.945871
Eosino	B-cells	-0.00724678	0.0257977	0.778838	1023	Numeric	1023	0.945871
Duration_breastfeeding	Na?ve_T-cells	-0.00496412	0.0170955	0.771622	655	6,0,4,1,5,3,2	23,200,118,56,124,94,40	0.945871
Disturbed_kidney_function	Granulocytes	-0.0583429	0.202472	0.773289	1021	0,1	1001,20	0.945871
COPD_bronchitis	Granulocytes	0.0366213	0.133825	0.784408	1043	0,1	995,48	0.945871
Balloon_angioplasty	B-cells	-0.0718335	0.26306	0.784854	1043	0,1	1033,10	0.945871
Leuko	Granulocytes	-0.00449879	0.016812	0.789065	1043	Numeric	1043	0.946175
Birth_defects	Memory_T-cells	0.0298584	0.112225	0.790251	986	0,1	922,64	0.946175
Resistin	NK-cells	-0.00131269	0.00499421	0.792724	1038	Numeric	1038	0.947013
Diabetes_siblings	Granulocytes	0.10068	0.393066	0.798139	182	0,1	176,6	0.949234
Creatinine_24_hr_urine	Na?ve_T-cells	-0.00198045	0.00770047	0.797086	1037	Numeric	1037	0.949234
Birth_length	Na?ve_T-cells	-0.00375164	0.0150635	0.803414	543	Numeric	543	0.953384
Stroke	Memory_T-cells	0.0810931	0.329312	0.805537	1040	0,1	1033,7	0.953785
IL.1.Beta	B-cells	0.000696943	0.00293973	0.812651	903	Numeric	903	0.958202
Creatinine_24_hr_urine	Granulocytes	0.00182418	0.00775053	0.813974	1037	Numeric	1037	0.958202
Creatinine	Memory_T-cells	0.000655692	0.00279626	0.814651	1043	Numeric	1043	0.958202
SBP	B-cells	-0.000481636	0.002078	0.816756	1044	Numeric	1044	0.958566
Heart_attack	B-cells	-0.0629412	0.275834	0.819547	1042	0,1	1033,9	0.959733
IL.8	Na?ve_T-cells	-0.00131293	0.00583555	0.82204	903	Numeric	903	0.960545
Shortness_breath_rest	Lymphocytes	-0.0184427	0.0835096	0.825257	1022	0,1	909113	0.960875
Asthma	Na?ve_T-cells	0.0201472	0.0915818	0.825921	1042	0,1	934108	0.960875
Glu	Granulocytes	-0.00969393	0.044943	0.829269	1042	Numeric	1042	0.962673
Shortness_breath_rest	Granulocytes	-0.0184445	0.089505	0.836776	1022	0,1	909113	0.969281
IL.12P70	Granulocytes	-0.000161271	0.000804931	0.841249	903	Numeric	903	0.971183
IL.10	Lymphocytes	0.00519283	0.0265562	0.845014	903	Numeric	903	0.971183
hb1c	Granulocytes	-0.00139113	0.00714623	0.845693	1043	Numeric	1043	0.971183
Citrullin	Lymphocytes	0.000509172	0.00258916	0.844142	902	Numeric	902	0.971183
Asthma	B-cells	0.0160466	0.0838018	0.848185	1042	0,1	934108	0.971955
TNF.Alpha	Na?ve_T-cells	0.00110707	0.00698386	0.874085	903	Numeric	903	0.975422
t_axis	Lymphocytes	0.000224821	0.00133941	0.866733	1044	Numeric	1044	0.975422
How old were you when you started smoking?	Memory_T-cells	-0.00169334	0.00961648	0.860294	521	Numeric	521	0.975422
How old were you when you started smoking?	Granulocytes	-0.00143107	0.00996631	0.88588	521	Numeric	521	0.975422
qtc	B-cells	-0.000233896	0.00142821	0.869946	1044	Numeric	1044	0.975422
Mother_renal_failure	Na?ve_T-cells	-0.0566255	0.36649	0.877245	876	0,1	870,6	0.975422
IL.6	Granulocytes	0.000773652	0.00451087	0.863863	903	Numeric	903	0.975422
IL.12P70	NK-cells	0.000131046	0.000843491	0.876571	903	Numeric	903	0.975422
IL.1.Beta	NK-cells	0.000581984	0.00335281	0.862234	903	Numeric	903	0.975422
IL.1.Beta	Granulocytes	-0.000463687	0.00319958	0.884806	903	Numeric	903	0.975422
IL-18bpx	Granulocytes	0.000755444	0.00530828	0.88686	1038	Numeric	1038	0.975422
How_are_you_1y	Memory_T-cells	0.00373957	0.0264814	0.887744	658	4,1,5,2,3	97,450,32,72,7	0.975422
HDL_cholesterol	B-cells	-0.0106595	0.0687729	0.876855	1043	Numeric	1043	0.975422
hb1c	Memory_T-cells	-0.000975725	0.00685016	0.886762	1043	Numeric	1043	0.975422
Hb	Na?ve_T-cells	-0.00680089	0.0458889	0.882211	1043	Numeric	1043	0.975422
Diabetes_siblings	Na?ve_T-cells	0.0676868	0.374326	0.856712	182	0,1	176,6	0.975422
Creatinine	NK-cells	0.000475574	0.00309828	0.878037	1043	Numeric	1043	0.975422
Citrullin	B-cells	0.000389524	0.00256579	0.879368	902	Numeric	902	0.975422
aMED	Memory_T-cells	0.00326843	0.0184922	0.859743	1018	6,7,2,5,4,3,1,0,8	132,42,111,231,268,194,31,6,3	0.975422
aMED	Lymphocytes	0.00310266	0.0179066	0.862475	1018	6,7,2,5,4,3,1,0,8	132,42,111,231,268,194,31,6,3	0.975422
IL.8	Granulocytes	0.000808671	0.00586138	0.890298	903	Numeric	903	0.97622
Stroke	B-cells	0.0418148	0.312154	0.893463	1040	0,1	1033,7	0.97714
Balloon_angioplasty	NK-cells	-0.0406324	0.307194	0.894797	1043	0,1	1033,10	0.97714
Duration_breastfeeding	Granulocytes	0.00220271	0.0170288	0.897119	655	6,0,4,1,5,3,2	23,200,118,56,124,94,40	0.977677
Shortness_breath_rest	B-cells	0.00983261	0.0815169	0.904015	1022	0,1	909113	0.980715
LDL_cholesterol	NK-cells	-0.00388192	0.034812	0.911233	1043	Numeric	1043	0.980715
K	Lymphocytes	-0.0108125	0.098672	0.912763	1043	Numeric	1043	0.980715
IL.10	Granulocytes	-0.00339819	0.0286513	0.905615	903	Numeric	903	0.980715
Diabetes_siblings	Lymphocytes	-0.0437737	0.356899	0.902523	182	0,1	176,6	0.980715
Citrullin	NK-cells	-0.000334073	0.00292707	0.909158	902	Numeric	902	0.980715
Adiponectin	Memory_T-cells	-0.00169199	0.0146008	0.907768	1038	Numeric	1038	0.980715
Hb	Granulocytes	0.00479827	0.0461444	0.917202	1043	Numeric	1043	0.983506
Stroke	NK-cells	0.0353533	0.364929	0.922843	1040	0,1	1033,7	0.985958
IL.10	Na?ve_T-cells	0.002693	0.0285257	0.924808	903	Numeric	903	0.985958
How_are_you_1y	Lymphocytes	-0.00238564	0.0253416	0.925028	658	4,1,5,2,3	97,450,32,72,7	0.985958
Trigly	Na?ve_T-cells	0.00315955	0.0346259	0.927313	1043	Numeric	1043	0.986425
t_axis	NK-cells	-7.43377e-05	0.00153389	0.961356	1044	Numeric	1044	0.990362
t_axis	Memory_T-cells	-3.59501e-05	0.00138484	0.979294	1044	Numeric	1044	0.990362
Stroke	Na?ve_T-cells	0.0272243	0.341571	0.936489	1040	0,1	1033,7	0.990362
How old were you when you started smoking?	Na?ve_T-cells	0.000346575	0.0101485	0.97277	521	Numeric	521	0.990362
Have you ever smoked for a full year?	Lymphocytes	0.00288794	0.0530388	0.956587	1037	1,0	499538	0.990362
smk_now	Memory_T-cells	-0.00219664	0.067085	0.973885	1037	0,1	214823	0.990362
Shortness_breath_rest	NK-cells	0.00678544	0.0952563	0.943226	1022	0,1	909113	0.990362
Shortness_breath_exertion	NK-cells	0.00306354	0.068441	0.964306	1021	0,1	761260	0.990362
SBP	Granulocytes	-4.47605e-05	0.00227916	0.984335	1044	Numeric	1044	0.990362
Resistin	Lymphocytes	0.000197737	0.00435157	0.963765	1038	Numeric	1038	0.990362
Neutro	Granulocytes	0.00049266	0.0283729	0.98615	1023	Numeric	1023	0.990362
Nasal_allergy	NK-cells	0.00496607	0.0655813	0.939654	1021	0,1	719302	0.990362
Mother_renal_failure	Lymphocytes	0.00986479	0.339881	0.976852	876	0,1	870,6	0.990362
MAP	Granulocytes	5.07221e-05	0.00303122	0.986653	1044	Numeric	1044	0.990362
LDL_cholesterol	Na?ve_T-cells	-0.000891625	0.0325933	0.978181	1043	Numeric	1043	0.990362
K	Granulocytes	0.00641163	0.106386	0.951954	1043	Numeric	1043	0.990362
IL.6	Na?ve_T-cells	-0.000167937	0.00449114	0.97018	903	Numeric	903	0.990362
IL-18bpx	Na?ve_T-cells	0.000199188	0.00525762	0.969786	1038	Numeric	1038	0.990362
Ht	Na?ve_T-cells	0.0614079	1.0481	0.95329	1043	Numeric	1043	0.990362
Ht	Lymphocytes	0.0351033	0.9775	0.97136	1043	Numeric	1043	0.990362
How_are_you_1y	B-cells	0.00174641	0.0254349	0.94528	658	4,1,5,2,3	97,450,32,72,7	0.990362
How_are_you_1y	Granulocytes	-0.00173099	0.0272207	0.949315	658	4,1,5,2,3	97,450,32,72,7	0.990362
How_are_you	NK-cells	-0.00348459	0.0450248	0.938335	658	5,3,4,2,1	80,308,214,53,3	0.990362
Heart_failure	Granulocytes	0.0220736	0.324061	0.945709	917	0,1	909,8	0.990362
Eosino	Granulocytes	0.000642305	0.0283757	0.981945	1023	Numeric	1023	0.990362
DBP	Granulocytes	-8.6436e-05	0.00330501	0.97914	1044	Numeric	1044	0.990362
CCP	NK-cells	-0.000192009	0.0051702	0.970384	839	Numeric	839	0.990362
Birth_defects	B-cells	0.00538574	0.105838	0.959426	986	0,1	922,64	0.990362
Balloon_angioplasty	Memory_T-cells	-0.0143695	0.277296	0.958682	1043	0,1	1033,10	0.990362
Asthma	Memory_T-cells	-0.00518029	0.0882981	0.953228	1042	0,1	934108	0.990362
High_cholesterol	NK-cells	0.00119493	0.0934276	0.989798	900	0,1	770130	0.991655
Have you ever smoked for a full year?	NK-cells	-0.000251233	0.0606359	0.996695	1037	1,0	499538	0.996695

## Sheet: Data_S6
Regressor	Dependent	Beta	SE	Pvalue	N	Levels	Levels_n	FDR
Parental_smoking	Granulocytes	-0.290336	0.0664571	1.38221e-05	993	0,1	287726	0.00438186
Parental_smoking	Memory_T-cells	-0.272758	0.0632558	1.78124e-05	993	0,1	287726	0.00438186
Has your father ever smoked regularly during your childhood?	Memory_T-cells	-0.253251	0.0605754	3.1652e-05	992	0,1	348664	0.00519093
Parental_smoking	B-cells	-0.244473	0.0605155	5.7662e-05	993	0,1	287726	0.00567394
Has your father ever smoked regularly during your childhood?	Granulocytes	-0.259104	0.0637003	5.13213e-05	992	0,1	348664	0.00567394
Has your father ever smoked regularly during your childhood?	B-cells	-0.220974	0.0579827	0.000147003	992	0,1	348664	0.0103322
BMI	Lymphocytes	-0.0262324	0.00688263	0.000146525	1023	Numeric	1044	0.0103322
Waist_circum	Memory_T-cells	-0.00987302	0.00261443	0.000168404	1023	Numeric	1044	0.0103569
Parental_smoking	Lymphocytes	-0.231699	0.0618429	0.000189707	993	0,1	287726	0.0103706
Waist_circum	B-cells	-0.00915456	0.00250856	0.000276351	1023	Numeric	1044	0.0135965
Has your father ever smoked regularly during your childhood?	Lymphocytes	-0.210532	0.0592188	0.000395792	992	0,1	348664	0.0147485
BMI	Memory_T-cells	-0.0253283	0.00707036	0.000356758	1023	Numeric	1044	0.0147485
BMI	Na?ve_T-cells	-0.0260941	0.00736564	0.000414146	1023	Numeric	1044	0.0147485
BMI	B-cells	-0.0240023	0.00678196	0.000419672	1023	Numeric	1044	0.0147485
age_f	Memory_T-cells	0.016767	0.00478764	0.000482829	969	Numeric	988	0.0158368
age_m	B-cells	0.0184069	0.00533053	0.000578446	968	Numeric	988	0.0177872
Parental_smoking	Na?ve_T-cells	-0.223634	0.0663929	0.0007856	993	0,1	287726	0.0214731
age_m	Memory_T-cells	0.0186863	0.00552743	0.000752406	968	Numeric	988	0.0214731
age_f	B-cells	0.0153086	0.0045995	0.000906968	969	Numeric	988	0.0234857
age_m	Lymphocytes	0.017484	0.00539954	0.00124486	968	Numeric	988	0.0294706
age_f	Granulocytes	0.0163363	0.0050498	0.00125789	969	Numeric	988	0.0294706
Did your mother smoke when she was pregnant with you?	Na?ve_T-cells	-0.0755332	0.0241184	0.0017979	849	0,1,3,2,4	481,167,102,62,56	0.0384593
Has your father ever smoked regularly during your childhood?	Na?ve_T-cells	-0.199848	0.0635922	0.0017245	992	0,1	348664	0.0384593
Waist_circum	Lymphocytes	-0.00788797	0.00255298	0.00205822	1023	Numeric	1044	0.0405057
Did your mother smoke when she was pregnant with you?	Lymphocytes	-0.070158	0.0226149	0.00198468	849	0,1,3,2,4	481,167,102,62,56	0.0405057
Did your mother smoke when she was pregnant with you?	Memory_T-cells	-0.0711905	0.0231364	0.00215904	849	0,1,3,2,4	481,167,102,62,56	0.0408556
Weight_kg	B-cells	-0.00635032	0.00208929	0.00243095	1023	Numeric	1044	0.0412423
Poorly_healing_wounds_feet	B-cells	0.560463	0.184153	0.00240039	1002	0,1	1002,20	0.0412423
age_m	NK-cells	0.0186672	0.00610695	0.00229994	968	Numeric	988	0.0412423
Did your mother smoke when she was pregnant with you?	Granulocytes	-0.0738867	0.0244538	0.00259192	849	0,1,3,2,4	481,167,102,62,56	0.0425075
Smk_mother_childhood	Memory_T-cells	-0.168245	0.0562364	0.00284313	993	0,1	636378	0.0451232
Parental_smoking	NK-cells	-0.206818	0.0695534	0.00301605	993	0,1	287726	0.0463718
Smk_mother_childhood	B-cells	-0.158613	0.0537456	0.00324091	993	0,1	636378	0.0468978
AAT	Memory_T-cells	-0.158214	0.0534796	0.00316485	1017	Numeric	1038	0.0468978
Did your mother smoke when she was pregnant with you?	B-cells	-0.06466	0.0221316	0.00357577	849	0,1,3,2,4	481,167,102,62,56	0.0498705
Pulse_rate	Granulocytes	-0.00803234	0.00276484	0.00375043	1023	Numeric	1044	0.0498705
age_f	Lymphocytes	0.0136204	0.00467623	0.00366662	969	Numeric	988	0.0498705
Has your father ever smoked regularly during your childhood?	NK-cells	-0.190662	0.0666163	0.00429796	992	0,1	348664	0.054312
Hip_circum	Memory_T-cells	-0.00838561	0.00293064	0.00430522	1023	Numeric	1044	0.054312
Smk_mother_childhood	Lymphocytes	-0.156056	0.054879	0.00455263	993	0,1	636378	0.0559974
Weight_kg	Memory_T-cells	-0.00614679	0.00217984	0.00489869	1023	Numeric	1044	0.0587843
Smk_mother_childhood	Granulocytes	-0.165062	0.0591317	0.00534921	993	0,1	636378	0.0626621
Weight_kg	Lymphocytes	-0.00590916	0.00212394	0.00550003	1023	Numeric	1044	0.0629306
Current_medication_thyroid	Memory_T-cells	-0.49497	0.17883	0.0057483	1002	0,1	998,24	0.0642764
Current_medication_thyroid	Na?ve_T-cells	-0.511577	0.187157	0.00637988	1002	0,1	998,24	0.0697534
Waist_circum	Na?ve_T-cells	-0.00743268	0.00273238	0.00663565	1023	Numeric	1044	0.0709726
Leptin	B-cells	-0.00539486	0.00201014	0.00739808	1017	Numeric	1038	0.0764037
age_m	Granulocytes	0.0157514	0.00587396	0.00745402	968	Numeric	988	0.0764037
Hip_circum	B-cells	-0.00748139	0.00281221	0.00793001	1023	Numeric	1044	0.0796238
Do people smoke regularly in the space where you work?	NK-cells	-0.363449	0.137012	0.00812647	910	0,1	875,53	0.0799645
Waist_to_hip_circumference	B-cells	-1.08371	0.412635	0.00876195	1023	Numeric	1044	0.0829015
Poorly_healing_wounds_feet	Granulocytes	0.532736	0.20261	0.00868698	1002	0,1	1002,20	0.0829015
Waist_to_hip_circumference	Memory_T-cells	-1.10675	0.430307	0.0102528	1023	Numeric	1044	0.0951774
Did your mother smoke when she was pregnant with you?	NK-cells	-0.0633677	0.0251892	0.0120667	849	0,1,3,2,4	481,167,102,62,56	0.107942
qt	Granulocytes	0.00271127	0.00107724	0.0119939	1023	Numeric	1044	0.107942
Smk_mother_childhood	Na?ve_T-cells	-0.147347	0.0588913	0.0125105	993	0,1	636378	0.109913
Shortness_breath_exertion	Memory_T-cells	-0.155838	0.062456	0.012752	1001	0,1	761260	0.11007
age_f	NK-cells	0.013136	0.00528285	0.0130685	969	Numeric	988	0.110857
Weight_kg	Na?ve_T-cells	-0.00555929	0.00227276	0.0146125	1023	Numeric	1044	0.121853
Hip_circum	Lymphocytes	-0.00689715	0.0028585	0.016005	1023	Numeric	1044	0.129089
Current_medication_thyroid	B-cells	-0.413374	0.171298	0.0159942	1002	0,1	998,24	0.129089
Hip_circum	Na?ve_T-cells	-0.00727343	0.0030564	0.0175093	1023	Numeric	1044	0.138945
Do people smoke regularly in the space where you work?	Lymphocytes	-0.289768	0.122169	0.0179089	910	0,1	875,53	0.13986
Pulse_rate	Memory_T-cells	-0.00613823	0.00262309	0.0194734	1023	Numeric	1044	0.149702
aMED	B-cells	0.0415758	0.0178128	0.0197937	997	6,7,2,5,4,3,1,0,8	132,42,111,231,268,194,31,6,3	0.149823
Leptin	Memory_T-cells	-0.00485548	0.00210116	0.0210422	1017	Numeric	1038	0.15686
Leptin	Lymphocytes	-0.00469573	0.00203999	0.0215475	1017	Numeric	1038	0.158155
Leptin	Na?ve_T-cells	-0.0050097	0.00218156	0.0218588	1017	Numeric	1038	0.158155
Pain_chest	Granulocytes	-0.148521	0.0660533	0.0247636	1002	0,1	771251	0.174682
Current_medication_thyroid	Lymphocytes	-0.393235	0.174997	0.0248531	1002	0,1	998,24	0.174682
Leuko	NK-cells	-2.22376	1.01475	0.0286476	1023	Numeric	1043	0.198515
Smk_mother_childhood	NK-cells	-0.13307	0.0616669	0.0311788	993	0,1	636378	0.210136
age_m	Na?ve_T-cells	0.0125944	0.00582181	0.0307639	968	Numeric	988	0.210136
Do people smoke regularly in the space where you work?	Granulocytes	-0.283236	0.131862	0.0319826	910	0,1	875,53	0.211829
Pulse_rate	Lymphocytes	-0.00548082	0.00255666	0.032291	1023	Numeric	1044	0.211829
Do people smoke regularly in the space where you work?	B-cells	-0.252662	0.119729	0.0351093	910	0,1	875,53	0.22547
Cancer	Na?ve_T-cells	0.280014	0.132842	0.0352869	1023	0,1	993,50	0.22547
Hypertention	Memory_T-cells	-0.153208	0.0732439	0.03677	826	0,1	647194	0.231934
Waist_to_hip_circumference	Lymphocytes	-0.868781	0.419707	0.0387084	1023	Numeric	1044	0.24107
IL-18bpx	Memory_T-cells	0.0107833	0.00523555	0.0396899	1017	Numeric	1038	0.244093
Hypertention	Lymphocytes	-0.14804	0.0722422	0.0407601	826	0,1	647194	0.24758
Waist_circum	Granulocytes	-0.00565569	0.00277341	0.0416835	1023	Numeric	1044	0.250101
Trigly	Memory_T-cells	-0.0691048	0.0341782	0.0434498	1022	Numeric	1043	0.257558
Resistin	B-cells	-0.00892713	0.00451059	0.0480714	1017	Numeric	1038	0.281561
Do people smoke regularly in the space where you work?	Na?ve_T-cells	-0.257377	0.130597	0.0490565	910	0,1	875,53	0.283543
HDL_cholesterol	NK-cells	-0.163028	0.0829202	0.0495624	1022	Numeric	1043	0.283543
smk_now	Na?ve_T-cells	-0.144436	0.0738897	0.0508889	1016	0,1	214823	0.287786
AAT	Granulocytes	-0.109713	0.0566555	0.0530864	1017	Numeric	1038	0.296801
Cancer	B-cells	0.233245	0.122362	0.0569087	1023	0,1	993,50	0.314596
Shortness_breath_exertion	Na?ve_T-cells	-0.124077	0.0653654	0.0579598	1001	0,1	761260	0.316847
Waist_to_hip_circumference	Granulocytes	-0.845711	0.454927	0.0633166	1023	Numeric	1044	0.327913
Shortness_breath_exertion	Lymphocytes	-0.113917	0.0610287	0.0622514	1001	0,1	761260	0.327913
Pulse_rate	Na?ve_T-cells	-0.0051041	0.00273494	0.0622946	1023	Numeric	1044	0.327913
Leuko	Granulocytes	-1.80307	0.969911	0.0633163	1023	Numeric	1043	0.327913
Cancer	Lymphocytes	0.233114	0.124307	0.0610378	1023	0,1	993,50	0.327913
Pulse_rate	B-cells	-0.00466072	0.00251825	0.0644928	1023	Numeric	1044	0.330526
Pain_chest	Lymphocytes	-0.112976	0.0614324	0.066209	1002	0,1	771251	0.335823
Hypertention	Na?ve_T-cells	-0.141831	0.0778963	0.0690081	826	0,1	647194	0.346449
How_are_you	Granulocytes	0.0779869	0.0433655	0.0725925	648	5,3,4,2,1	80,308,214,53,3	0.360763
LDL_cholesterol	Memory_T-cells	-0.0564998	0.0317401	0.0753638	1022	Numeric	1043	0.37079
Do people smoke regularly in the space where you work?	Memory_T-cells	-0.219553	0.12499	0.0793318	910	0,1	875,53	0.386448
Poorly_healing_wounds_feet	Na?ve_T-cells	0.351255	0.202	0.0823645	1002	0,1	1002,20	0.395598
Hypertention	Granulocytes	-0.132576	0.07684	0.0848427	826	0,1	647194	0.395598
How_are_you	B-cells	0.0698596	0.0405267	0.0852305	648	5,3,4,2,1	80,308,214,53,3	0.395598
Glu	Lymphocytes	-0.0725912	0.0419278	0.0836974	1021	Numeric	1042	0.395598
CCP	B-cells	-0.00754067	0.00436143	0.0841993	823	Numeric	839	0.395598
BMI	Granulocytes	-0.0128829	0.00749954	0.086134	1023	Numeric	1044	0.396055
Duration_breastfeeding	NK-cells	-0.0320503	0.0187661	0.0881508	640	6,0,4,1,5,3,2	23,200,118,56,124,94,40	0.401576
age_f	Na?ve_T-cells	0.00853729	0.00502668	0.0897584	969	Numeric	988	0.405148
Adiponectin	Lymphocytes	0.0241846	0.0145416	0.0965971	1017	Numeric	1038	0.432053
Cancer	Memory_T-cells	0.211429	0.127641	0.0979428	1023	0,1	993,50	0.434125
Pain_chest	B-cells	-0.099354	0.0601771	0.0990497	1002	0,1	771251	0.435111
Leuko	Lymphocytes	-1.46236	0.895536	0.102792	1023	Numeric	1043	0.447553
Balloon_angioplasty	Na?ve_T-cells	-0.463257	0.286419	0.106101	1023	0,1	1033,10	0.457911
Pain_chest	Na?ve_T-cells	-0.105585	0.0658078	0.108934	1002	0,1	771251	0.46605
AAT	Lymphocytes	-0.0832484	0.0520808	0.110257	1017	Numeric	1038	0.467643
Poorly_healing_wounds_feet	NK-cells	0.337264	0.212984	0.113622	1002	0,1	1002,20	0.473745
IL-18	B-cells	-0.000475251	0.00029941	0.112829	836	Numeric	855	0.473745
How many hours per day are you exposed to the tobacco smoke of others?	Lymphocytes	-0.0353151	0.0224269	0.115694	883	Numeric	903	0.478333
Adiponectin	B-cells	0.0224702	0.0143445	0.117554	1017	Numeric	1038	0.481972
Cancer	Granulocytes	0.210106	0.134755	0.119269	1023	0,1	993,50	0.484962
Duration_pregnancy	Lymphocytes	0.0190467	0.0122684	0.120964	760	Numeric	779	0.487823
Divorce_parents_living_with_them	B-cells	0.129636	0.0843002	0.124419	1001	0,1	911110	0.489712
aMED	Granulocytes	0.0301866	0.0196048	0.123941	997	6,7,2,5,4,3,1,0,8	132,42,111,231,268,194,31,6,3	0.489712
Adiponectin	Na?ve_T-cells	0.0240274	0.0155535	0.122703	1017	Numeric	1038	0.489712
How many hours per day are you exposed to the tobacco smoke of others?	NK-cells	-0.0390065	0.0254466	0.12567	883	Numeric	903	0.49071
Current_medication_thyroid	Granulocytes	-0.286994	0.188577	0.128355	1002	0,1	998,24	0.493366
AAT	B-cells	-0.0783587	0.0513729	0.1275	1017	Numeric	1038	0.493366
Have you ever smoked for a full year?	Memory_T-cells	-0.0827257	0.0553762	0.135519	1016	1,0	499538	0.516865
Hypertention	B-cells	-0.106356	0.0714596	0.137048	826	0,1	647194	0.518675
Duration_pregnancy	Memory_T-cells	0.0185588	0.0125214	0.138717	760	Numeric	779	0.520984
qt	Memory_T-cells	0.00148418	0.00102265	0.147003	1023	Numeric	1044	0.539742
IL-18	Memory_T-cells	-0.000461041	0.000316942	0.146146	836	Numeric	855	0.539742
Household_smk	NK-cells	-0.0820816	0.0564168	0.146016	981	0,1,2,3,4	819,154,20,6,3	0.539742
Ht	NK-cells	2.48306	1.737	0.153165	1023	Numeric	1043	0.5582
Leuko	B-cells	-1.2564	0.881853	0.154543	1023	Numeric	1043	0.559083
qt	NK-cells	0.00159994	0.00113019	0.157189	1023	Numeric	1044	0.564503
Waist_to_hip_circumference	Na?ve_T-cells	-0.62698	0.449246	0.163133	1023	Numeric	1044	0.577103
pq	Na?ve_T-cells	-0.00144404	0.00103735	0.164216	1023	Numeric	1044	0.577103
p	Granulocytes	-0.00365685	0.00261375	0.162098	1013	Numeric	1034	0.577103
Have you ever smoked for a full year?	Granulocytes	-0.080518	0.0584018	0.168297	1016	1,0	499538	0.587249
Heart_failure	B-cells	0.403589	0.295905	0.172941	898	0,1	909,8	0.599203
Heart_failure	NK-cells	0.449937	0.333629	0.177805	898	0,1	909,8	0.605946
Duration_pregnancy	Granulocytes	0.0176004	0.0130722	0.178582	760	Numeric	779	0.605946
AAT	Na?ve_T-cells	-0.0753753	0.0557145	0.176397	1017	Numeric	1038	0.605946
Shortness_breath_exertion	B-cells	-0.0797396	0.0599374	0.183699	1001	0,1	761260	0.618799
BMI	NK-cells	-0.0104232	0.00785607	0.184885	1023	Numeric	1044	0.618799
Weight_kg	Granulocytes	-0.00304524	0.00230803	0.18733	1023	Numeric	1044	0.622745
smk_now	B-cells	-0.0884757	0.0681069	0.194218	1016	0,1	214823	0.64131
IL-18bpx	Lymphocytes	0.00656756	0.00508951	0.197205	1017	Numeric	1038	0.646832
IL-18	Na?ve_T-cells	-0.000414817	0.000322548	0.198781	836	Numeric	855	0.647685
qt	Lymphocytes	0.00127436	0.000996547	0.201268	1023	Numeric	1044	0.651473
p	Memory_T-cells	-0.0031582	0.00247912	0.202987	1013	Numeric	1034	0.652743
sumofkcal	Memory_T-cells	-6.48878e-05	5.19699e-05	0.212215	760	Numeric	780	0.673611
CCP	Na?ve_T-cells	-0.00603587	0.00482965	0.21175	823	Numeric	839	0.673611
Type_delivery	Granulocytes	-0.121146	0.10302	0.239912	960	1,2	895,86	0.674568
Trigly	Lymphocytes	-0.0410107	0.0333481	0.219066	1022	Numeric	1043	0.674568
sumofkcal	B-cells	-5.57802e-05	4.98218e-05	0.263246	760	Numeric	780	0.674568
How many hours per day are you exposed to the tobacco smoke of others?	Memory_T-cells	-0.0266225	0.0232496	0.252492	883	Numeric	903	0.674568
smk_now	Lymphocytes	-0.0800253	0.0691925	0.247727	1016	0,1	214823	0.674568
Resistin	Na?ve_T-cells	-0.00583174	0.00489665	0.233948	1017	Numeric	1038	0.674568
Resistin	Memory_T-cells	0.00548179	0.00471649	0.245405	1017	Numeric	1038	0.674568
Resistin	NK-cells	-0.00592048	0.00520567	0.255678	1017	Numeric	1038	0.674568
qt	B-cells	0.00119639	0.000981084	0.222953	1023	Numeric	1044	0.674568
qrs_axis	Granulocytes	-0.000322841	0.000271154	0.234082	1023	Numeric	1044	0.674568
qrs	Memory_T-cells	-0.00240598	0.0021149	0.255544	1023	Numeric	1044	0.674568
pq	Lymphocytes	-0.00115325	0.000970513	0.234998	1023	Numeric	1044	0.674568
pq	Granulocytes	-0.00123337	0.00105154	0.241106	1023	Numeric	1044	0.674568
Pain_chest	Memory_T-cells	-0.0755275	0.0629217	0.230294	1002	0,1	771251	0.674568
p	B-cells	-0.00286532	0.00237376	0.227686	1013	Numeric	1034	0.674568
p	Lymphocytes	-0.00282107	0.00241632	0.243283	1013	Numeric	1034	0.674568
Leuko	Na?ve_T-cells	-1.07586	0.958124	0.261752	1023	Numeric	1043	0.674568
Leptin	Granulocytes	-0.00252125	0.00222491	0.257404	1017	Numeric	1038	0.674568
LDL_cholesterol	Granulocytes	-0.0395961	0.0335434	0.238101	1022	Numeric	1043	0.674568
K	Memory_T-cells	-0.125921	0.102802	0.220904	1022	Numeric	1043	0.674568
Ht	Lymphocytes	1.73203	1.5319	0.258474	1023	Numeric	1043	0.674568
How_are_you	Lymphocytes	0.0490045	0.0403245	0.22472	648	5,3,4,2,1	80,308,214,53,3	0.674568
How_are_you	Na?ve_T-cells	0.0489236	0.0432084	0.257947	648	5,3,4,2,1	80,308,214,53,3	0.674568
Hip_circum	Granulocytes	-0.00380589	0.0031037	0.220392	1023	Numeric	1044	0.674568
High_cholesterol	Memory_T-cells	-0.0980708	0.0855694	0.25207	882	0,1	770130	0.674568
Heart_attack	Na?ve_T-cells	-0.33677	0.300234	0.26226	1022	0,1	1033,9	0.674568
Glu	NK-cells	-0.0550935	0.0476058	0.247429	1021	Numeric	1042	0.674568
Glu	Memory_T-cells	-0.0491756	0.0430784	0.253917	1021	Numeric	1042	0.674568
Glu	Na?ve_T-cells	-0.0508329	0.0448529	0.257347	1021	Numeric	1042	0.674568
Duration_pregnancy	Na?ve_T-cells	0.0152338	0.0130844	0.244685	760	Numeric	779	0.674568
Divorce_parents_living_with_them	NK-cells	0.111385	0.0972106	0.252148	1001	0,1	911110	0.674568
COPD_bronchitis	Memory_T-cells	-0.155242	0.129616	0.231312	1023	0,1	995,48	0.674568
Citrullin	Memory_T-cells	0.00309866	0.00271144	0.25343	886	Numeric	902	0.674568
CCP	Lymphocytes	-0.00517363	0.00455181	0.256037	823	Numeric	839	0.674568
Balloon_angioplasty	Lymphocytes	-0.301391	0.268073	0.261158	1023	0,1	1033,10	0.674568
Adiponectin	Granulocytes	0.0190554	0.0158386	0.229221	1017	Numeric	1038	0.674568
AAT	NK-cells	-0.0721756	0.0592371	0.223351	1017	Numeric	1038	0.674568
How many hours per day are you exposed to the tobacco smoke of others?	Na?ve_T-cells	-0.0270423	0.0242688	0.265466	883	Numeric	903	0.675769
Nasal_allergy	B-cells	-0.0633918	0.0570493	0.266763	1001	0,1	719302	0.675769
IL.6	Memory_T-cells	-0.00480102	0.00433005	0.267835	887	Numeric	903	0.675769
Pulse_rate	NK-cells	-0.00321082	0.00290487	0.269284	1023	Numeric	1044	0.675957
t_axis	B-cells	0.00146418	0.00133483	0.272945	1023	Numeric	1044	0.678706
Leuko	Memory_T-cells	-1.0086	0.919868	0.273138	1023	Numeric	1043	0.678706
Nasal_allergy	Granulocytes	-0.0680146	0.0627726	0.278846	1001	0,1	719302	0.689409
pq	B-cells	-0.00102242	0.00095551	0.284864	1023	Numeric	1044	0.700765
Divorce_parents_living_with_them	Na?ve_T-cells	0.0983975	0.0922419	0.286352	1001	0,1	911110	0.700922
Hypertention	NK-cells	-0.0856572	0.0811436	0.291453	826	0,1	647194	0.709875
sumofkcal	Lymphocytes	-5.17629e-05	5.06504e-05	0.307128	760	Numeric	780	0.724407
Mother_renal_failure	Granulocytes	0.380578	0.36799	0.301335	859	0,1	870,6	0.724407
IL.10	Memory_T-cells	-0.0281582	0.0276373	0.308557	887	Numeric	903	0.724407
How_are_you	Memory_T-cells	0.0422499	0.041768	0.312143	648	5,3,4,2,1	80,308,214,53,3	0.724407
Heart_failure	Lymphocytes	0.308468	0.30016	0.30438	898	0,1	909,8	0.724407
Heart_attack	Lymphocytes	-0.285715	0.280956	0.309427	1022	0,1	1033,9	0.724407
HDL_cholesterol	Granulocytes	-0.0804379	0.0792913	0.310606	1022	Numeric	1043	0.724407
Hb	NK-cells	0.0680869	0.0664473	0.305761	1023	Numeric	1043	0.724407
DBP	NK-cells	0.00357408	0.00352497	0.310858	1023	Numeric	1044	0.724407
Asthma	Granulocytes	0.0956923	0.0930339	0.303926	1022	0,1	934108	0.724407
COPD_bronchitis	Na?ve_T-cells	-0.135564	0.135039	0.315675	1023	0,1	995,48	0.729164
Pain_chest	NK-cells	-0.0688	0.0694238	0.32192	1002	0,1	771251	0.731342
HDL_cholesterol	Memory_T-cells	-0.0748719	0.0750958	0.318994	1022	Numeric	1043	0.731342
Cancer	NK-cells	0.139941	0.141179	0.321812	1023	0,1	993,50	0.731342
Birth_defects	NK-cells	-0.121353	0.122614	0.322563	965	0,1	922,64	0.731342
Ht	Na?ve_T-cells	1.60815	1.63808	0.326469	1023	Numeric	1043	0.736801
p	Na?ve_T-cells	-0.00250492	0.00257809	0.331476	1013	Numeric	1034	0.738683
Heart_failure	Memory_T-cells	0.299474	0.306832	0.329322	898	0,1	909,8	0.738683
CCP	Memory_T-cells	-0.00455028	0.00468588	0.331807	823	Numeric	839	0.738683
Poorly_healing_wounds_feet	Memory_T-cells	0.185422	0.193235	0.337508	1002	0,1	1002,20	0.744636
How_are_you_1y	NK-cells	0.0280286	0.0291574	0.336774	648	4,1,5,2,3	97,450,32,72,7	0.744636
Duration_pregnancy	NK-cells	0.0130218	0.0138113	0.34607	760	Numeric	779	0.75674
Asthma	NK-cells	0.0918882	0.0974705	0.346045	1022	0,1	934108	0.75674
Type_delivery	Memory_T-cells	-0.0911475	0.0976777	0.350982	960	1,2	895,86	0.7579
Household_smk	Lymphocytes	-0.046924	0.0503115	0.351222	981	0,1,2,3,4	819,154,20,6,3	0.7579
High_cholesterol	Lymphocytes	-0.0777274	0.0831536	0.350179	882	0,1	770130	0.7579
How many hours per day are you exposed to the tobacco smoke of others?	B-cells	-0.0202058	0.022021	0.359097	883	Numeric	903	0.761166
qrs_axis	B-cells	-0.000227854	0.000246431	0.355387	1023	Numeric	1044	0.761166
LDL_cholesterol	Lymphocytes	-0.0284694	0.0309654	0.35811	1022	Numeric	1043	0.761166
IL.12P70	Memory_T-cells	-0.000705199	0.000770754	0.360471	887	Numeric	903	0.761166
aMED	Na?ve_T-cells	0.0179021	0.0195229	0.359378	997	6,7,2,5,4,3,1,0,8	132,42,111,231,268,194,31,6,3	0.761166
t_axis	Na?ve_T-cells	0.00131171	0.00145	0.365877	1023	Numeric	1044	0.766821
p_axis	Granulocytes	-0.000241505	0.000267907	0.367564	1023	Numeric	1044	0.766821
Mother_renal_failure	NK-cells	0.340201	0.381275	0.3725	859	0,1	870,6	0.766821
IL.12P70	Lymphocytes	-0.000669606	0.000747529	0.370627	887	Numeric	903	0.766821
IL.1.Beta	Lymphocytes	-0.00266068	0.00296985	0.370553	887	Numeric	903	0.766821
CCP	Granulocytes	-0.0043962	0.00491103	0.370962	823	Numeric	839	0.766821
Trigly	Granulocytes	-0.0315357	0.0361476	0.383189	1022	Numeric	1043	0.773151
sumofkcal	NK-cells	-4.95027e-05	5.70992e-05	0.386241	760	Numeric	780	0.773151
smk_now	Granulocytes	0.0643132	0.0749553	0.391086	1016	0,1	214823	0.773151
Shortness_breath_rest	Memory_T-cells	-0.074546	0.0861103	0.386862	1002	0,1	909113	0.773151
qt	Na?ve_T-cells	0.000925398	0.00106592	0.385508	1023	Numeric	1044	0.773151
IL.1.Beta	Memory_T-cells	-0.0026299	0.0030623	0.390685	887	Numeric	903	0.773151
HDL_cholesterol	Na?ve_T-cells	-0.0671361	0.0782793	0.39129	1022	Numeric	1043	0.773151
hb1c	Na?ve_T-cells	-0.00635058	0.00725248	0.381433	1022	Numeric	1043	0.773151
Citrullin	Granulocytes	0.00247146	0.00285565	0.38702	886	Numeric	902	0.773151
Adiponectin	Memory_T-cells	0.013182	0.0149928	0.379491	1017	Numeric	1038	0.773151
How old were you when you started smoking?	B-cells	0.00777353	0.0091087	0.393839	508	Numeric	521	0.775074
Duration_pregnancy	B-cells	0.0102927	0.0121194	0.395998	760	Numeric	779	0.776219
Stroke	Granulocytes	0.288292	0.345071	0.403659	1020	0,1	1033,7	0.780486
Nasal_allergy	Memory_T-cells	-0.0499097	0.0595153	0.401894	1001	0,1	719302	0.780486
Mother_renal_failure	B-cells	0.282489	0.335404	0.399894	859	0,1	870,6	0.780486
IL.10	B-cells	0.0221549	0.0265653	0.40452	887	Numeric	903	0.780486
TNF.Alpha	NK-cells	0.00607723	0.00732641	0.407049	887	Numeric	903	0.782298
How many hours per day are you exposed to the tobacco smoke of others?	Granulocytes	-0.019841	0.0243974	0.416302	883	Numeric	903	0.79434
qtc	NK-cells	0.00135446	0.00166687	0.416653	1023	Numeric	1044	0.79434
qtc	Granulocytes	0.00128367	0.00159217	0.420293	1023	Numeric	1044	0.79434
K	B-cells	0.0793753	0.0986833	0.421388	1022	Numeric	1043	0.79434
COPD_bronchitis	NK-cells	0.116038	0.143295	0.418256	1023	0,1	995,48	0.79434
MAP	NK-cells	0.00259458	0.00325683	0.425836	1023	Numeric	1044	0.796267
High_cholesterol	Na?ve_T-cells	-0.0711544	0.0895867	0.427265	882	0,1	770130	0.796267
Duration_breastfeeding	B-cells	0.0128533	0.0161244	0.425675	640	6,0,4,1,5,3,2	23,200,118,56,124,94,40	0.796267
Type_delivery	Na?ve_T-cells	-0.0797815	0.102472	0.436426	960	1,2	895,86	0.798222
hb1c	Lymphocytes	-0.00529687	0.00678322	0.435057	1022	Numeric	1043	0.798222
Hb	B-cells	0.0453185	0.0576785	0.432222	1023	Numeric	1043	0.798222
Diabetes_siblings	NK-cells	0.341095	0.434037	0.43304	181	0,1	176,6	0.798222
Birth_length	NK-cells	-0.0124313	0.0159434	0.435915	531	Numeric	543	0.798222
IL.6	NK-cells	-0.0036373	0.00469914	0.439118	887	Numeric	903	0.80017
pq	NK-cells	-0.00084911	0.00110131	0.440887	1023	Numeric	1044	0.80043
qrs	B-cells	-0.00155257	0.00202904	0.444345	1023	Numeric	1044	0.803741
Household_smk	Na?ve_T-cells	-0.0407048	0.0537483	0.449041	981	0,1,2,3,4	819,154,20,6,3	0.806401
Hb	Na?ve_T-cells	0.0474359	0.0626447	0.449093	1023	Numeric	1043	0.806401
TNF.Alpha	Granulocytes	0.00531322	0.00709886	0.454383	887	Numeric	903	0.807372
p_axis	B-cells	-0.000181397	0.000243444	0.456367	1023	Numeric	1044	0.807372
IL-18bpx	NK-cells	0.00431082	0.00578897	0.456651	1017	Numeric	1038	0.807372
Disturbed_kidney_function	Na?ve_T-cells	-0.151492	0.20201	0.45348	1001	0,1	1001,20	0.807372
Birth_length	B-cells	-0.0105197	0.0142181	0.459706	531	Numeric	543	0.807372
Birth_length	Granulocytes	0.0115972	0.015724	0.461121	531	Numeric	543	0.807372
Birth_defects	Granulocytes	0.0864264	0.11714	0.460815	965	0,1	922,64	0.807372
Heart_failure	Na?ve_T-cells	0.233186	0.319362	0.465484	898	0,1	909,8	0.81212
smk_now	Memory_T-cells	0.0514711	0.0712179	0.470015	1016	0,1	214823	0.817129
Waist_to_hip_circumference	NK-cells	-0.340964	0.476966	0.474861	1023	Numeric	1044	0.819232
TNF.Alpha	B-cells	0.00465026	0.00649082	0.473913	887	Numeric	903	0.819232
Household_smk	B-cells	-0.0351343	0.0492994	0.47622	981	0,1,2,3,4	819,154,20,6,3	0.819232
t_axis	Granulocytes	0.00104067	0.00146966	0.479043	1023	Numeric	1044	0.821217
Trigly	B-cells	-0.0219853	0.0328539	0.503532	1022	Numeric	1043	0.824517
sumofkcal	Na?ve_T-cells	-3.7287e-05	5.49322e-05	0.497486	760	Numeric	780	0.824517
Have you ever smoked for a full year?	B-cells	-0.0358186	0.0531091	0.50019	1016	1,0	499538	0.824517
Shortness_breath_exertion	Granulocytes	-0.044507	0.0658045	0.498975	1001	0,1	761260	0.824517
qrs_axis	Lymphocytes	-0.000170477	0.000250381	0.49611	1023	Numeric	1044	0.824517
Poorly_healing_wounds_feet	Lymphocytes	0.130394	0.188888	0.490152	1002	0,1	1002,20	0.824517
IL.1.Beta	Na?ve_T-cells	-0.00222599	0.00317454	0.483365	887	Numeric	903	0.824517
Household_smk	Memory_T-cells	-0.0345539	0.0516117	0.503338	981	0,1,2,3,4	819,154,20,6,3	0.824517
High_cholesterol	Granulocytes	-0.0620922	0.0894098	0.487574	882	0,1	770130	0.824517
hb1c	NK-cells	-0.00535039	0.00768924	0.486697	1022	Numeric	1043	0.824517
Hb	Lymphocytes	0.0391294	0.0585968	0.50443	1023	Numeric	1043	0.824517
Disturbed_kidney_function	Lymphocytes	-0.129519	0.188652	0.492529	1001	0,1	1001,20	0.824517
Creatinine	B-cells	-0.00181633	0.00268091	0.498241	1022	Numeric	1043	0.824517
Citrullin	Lymphocytes	0.00177073	0.0026356	0.501857	886	Numeric	902	0.824517
Type_delivery	Lymphocytes	-0.0623266	0.0958832	0.515832	960	1,2	895,86	0.825171
pq	Memory_T-cells	-0.000633819	0.000996658	0.524956	1023	Numeric	1044	0.825171
Leptin	NK-cells	-0.00150584	0.00232468	0.517286	1017	Numeric	1038	0.825171
IL.12P70	Na?ve_T-cells	-0.000512267	0.000799087	0.521648	887	Numeric	903	0.825171
Ht	Memory_T-cells	1.02999	1.57304	0.512761	1023	Numeric	1043	0.825171
hb1c	Memory_T-cells	-0.00450433	0.00696334	0.517867	1022	Numeric	1043	0.825171
Divorce_parents_living_with_them	Memory_T-cells	0.0571941	0.0881705	0.516698	1001	0,1	911110	0.825171
Diabetes_siblings	Memory_T-cells	-0.251719	0.384033	0.513058	181	0,1	176,6	0.825171
Current_medication_thyroid	NK-cells	-0.127902	0.197983	0.518415	1002	0,1	998,24	0.825171
Creatinine_24_hr_urine	Memory_T-cells	-0.00480265	0.00748824	0.521436	1016	Numeric	1037	0.825171
Creatinine_24_hr_urine	NK-cells	-0.00525143	0.00825187	0.524666	1016	Numeric	1037	0.825171
Balloon_angioplasty	Granulocytes	-0.191841	0.290569	0.509258	1023	0,1	1033,10	0.825171
Birth_defects	Na?ve_T-cells	0.0731243	0.115784	0.527826	965	0,1	922,64	0.82704
IL.8	B-cells	0.00339945	0.00541647	0.53042	887	Numeric	903	0.828073
Glu	B-cells	-0.025872	0.0413689	0.531852	1021	Numeric	1042	0.828073
Type_delivery	NK-cells	-0.0665595	0.107948	0.537653	960	1,2	895,86	0.833553
Duration_breastfeeding	Lymphocytes	-0.0100739	0.0164498	0.540492	640	6,0,4,1,5,3,2	23,200,118,56,124,94,40	0.833553
COPD_bronchitis	Lymphocytes	-0.0772744	0.126345	0.540931	1023	0,1	995,48	0.833553
aMED	Lymphocytes	0.0111271	0.0182477	0.542148	997	6,7,2,5,4,3,1,0,8	132,42,111,231,268,194,31,6,3	0.833553
Shortness_breath_rest	Na?ve_T-cells	-0.0523444	0.0901301	0.561531	1002	0,1	909113	0.837192
qrs_axis	Memory_T-cells	-0.000154804	0.000257011	0.547095	1023	Numeric	1044	0.837192
qrs_axis	Na?ve_T-cells	-0.000158179	0.00026771	0.554746	1023	Numeric	1044	0.837192
IL.8	Lymphocytes	-0.00318491	0.00546637	0.560288	887	Numeric	903	0.837192
IL.8	Memory_T-cells	-0.00327496	0.00563633	0.561359	887	Numeric	903	0.837192
IL.10	NK-cells	0.0176832	0.0299941	0.555639	887	Numeric	903	0.837192
IL-18	Lymphocytes	-0.000180231	0.0003044	0.553955	836	Numeric	855	0.837192
Household_smk	Granulocytes	-0.031769	0.0542181	0.558047	981	0,1,2,3,4	819,154,20,6,3	0.837192
HDL_cholesterol	Lymphocytes	-0.0435543	0.073202	0.551985	1022	Numeric	1043	0.837192
Creatinine_24_hr_urine	B-cells	-0.00430066	0.00718137	0.549398	1016	Numeric	1037	0.837192
DBP	B-cells	-0.00174504	0.0030602	0.568644	1023	Numeric	1044	0.840159
Creatinine	Granulocytes	-0.0016874	0.00295033	0.567492	1022	Numeric	1043	0.840159
aMED	Memory_T-cells	0.0107408	0.0186967	0.565777	997	6,7,2,5,4,3,1,0,8	132,42,111,231,268,194,31,6,3	0.840159
sumofkcal	Granulocytes	-3.0538e-05	5.49488e-05	0.578546	760	Numeric	780	0.850779
Nasal_allergy	Lymphocytes	-0.03228	0.0582761	0.579762	1001	0,1	719302	0.850779
Nasal_allergy	Na?ve_T-cells	-0.0344494	0.0623995	0.58102	1001	0,1	719302	0.850779
Weight_kg	NK-cells	-0.00132883	0.00241805	0.582751	1023	Numeric	1044	0.850782
LDL_cholesterol	B-cells	-0.0165437	0.0304989	0.587637	1022	Numeric	1043	0.855377
IL.6	Lymphocytes	-0.00226722	0.00420174	0.589617	887	Numeric	903	0.855727
t_axis	Lymphocytes	0.000718527	0.00135658	0.596465	1023	Numeric	1044	0.857155
IL-18	NK-cells	-0.000182211	0.000347552	0.600233	836	Numeric	855	0.857155
High_cholesterol	B-cells	-0.0431499	0.0820266	0.598989	882	0,1	770130	0.857155
Duration_breastfeeding	Memory_T-cells	-0.00865235	0.0166154	0.60273	640	6,0,4,1,5,3,2	23,200,118,56,124,94,40	0.857155
Divorce_parents_living_with_them	Lymphocytes	0.0448585	0.0861751	0.602796	1001	0,1	911110	0.857155
COPD_bronchitis	B-cells	-0.0651253	0.124382	0.600677	1023	0,1	995,48	0.857155
Citrullin	B-cells	0.0013753	0.00261129	0.598553	886	Numeric	902	0.857155
Stroke	Lymphocytes	0.16302	0.318579	0.608966	1020	0,1	1033,7	0.859289
How old were you when you started smoking?	Lymphocytes	0.00480531	0.0094733	0.612206	508	Numeric	521	0.859289
Resistin	Granulocytes	0.00254182	0.00498695	0.610378	1017	Numeric	1038	0.859289
qrs	Lymphocytes	-0.00104294	0.0020615	0.613029	1023	Numeric	1044	0.859289
Disturbed_kidney_function	Memory_T-cells	-0.0991593	0.192995	0.607512	1001	0,1	1001,20	0.859289
IL-18	Granulocytes	0.000165246	0.000330725	0.617456	836	Numeric	855	0.861936
Creatinine_24_hr_urine	Lymphocytes	-0.00363039	0.00728639	0.618422	1016	Numeric	1037	0.861936
How old were you when you started smoking?	NK-cells	-0.00518355	0.0105656	0.623922	508	Numeric	521	0.866956
Disturbed_kidney_function	NK-cells	0.103996	0.213038	0.625548	1001	0,1	1001,20	0.866956
IL-18bpx	B-cells	-0.00240842	0.00502335	0.631726	1017	Numeric	1038	0.873059
MAP	Lymphocytes	0.00136764	0.00287177	0.634008	1023	Numeric	1044	0.873759
Birth_defects	Lymphocytes	0.0512795	0.108762	0.637405	965	0,1	922,64	0.875986
Mother_renal_failure	Memory_T-cells	-0.161537	0.348045	0.642677	859	0,1	870,6	0.878326
Heart_attack	Granulocytes	-0.141342	0.30452	0.642643	1022	0,1	1033,9	0.878326
Waist_circum	NK-cells	-0.00129055	0.00290922	0.657423	1023	Numeric	1044	0.885895
Type_delivery	B-cells	-0.0401431	0.0935612	0.667979	960	1,2	895,86	0.885895
t_axis	Memory_T-cells	0.000591656	0.00139251	0.67101	1023	Numeric	1044	0.885895
Have you ever smoked for a full year?	Na?ve_T-cells	0.0245174	0.0576872	0.670923	1016	1,0	499538	0.885895
Shortness_breath_exertion	NK-cells	-0.0308048	0.0690625	0.655665	1001	0,1	761260	0.885895
qrs	Na?ve_T-cells	-0.000962085	0.00220412	0.662572	1023	Numeric	1044	0.885895
p_axis	Na?ve_T-cells	-0.000112138	0.000264448	0.671624	1023	Numeric	1044	0.885895
MAP	Memory_T-cells	0.00132213	0.0029477	0.653868	1023	Numeric	1044	0.885895
IL-18bpx	Granulocytes	0.00245745	0.00554389	0.657664	1017	Numeric	1038	0.885895
Ht	B-cells	0.647962	1.50883	0.66769	1023	Numeric	1043	0.885895
Creatinine	Na?ve_T-cells	-0.00131277	0.00291243	0.652269	1022	Numeric	1043	0.885895
CCP	NK-cells	-0.00219812	0.00515065	0.669663	823	Numeric	839	0.885895
Asthma	Lymphocytes	0.0372845	0.0859367	0.664482	1022	0,1	934108	0.885895
Divorce_parents_living_with_them	Granulocytes	0.0385039	0.0927426	0.678108	1001	0,1	911110	0.892057
Creatinine	Lymphocytes	-0.00112255	0.00272306	0.680253	1022	Numeric	1043	0.892492
Shortness_breath_rest	Lymphocytes	-0.0337854	0.0841792	0.688248	1002	0,1	909113	0.896041
p_axis	NK-cells	-0.00011129	0.00028057	0.691703	1023	Numeric	1044	0.896041
DBP	Lymphocytes	0.00125363	0.00310891	0.686857	1023	Numeric	1044	0.896041
DBP	Memory_T-cells	0.00127241	0.00319108	0.690169	1023	Numeric	1044	0.896041
Balloon_angioplasty	B-cells	-0.104604	0.264039	0.692064	1023	0,1	1033,10	0.896041
How_are_you	NK-cells	0.0174821	0.0456942	0.702152	648	5,3,4,2,1	80,308,214,53,3	0.906046
Citrullin	Na?ve_T-cells	0.00107216	0.00281584	0.703475	886	Numeric	902	0.906046
Citrullin	NK-cells	0.0011142	0.00294875	0.70563	886	Numeric	902	0.906449
COPD_bronchitis	Granulocytes	0.0513304	0.136907	0.707792	1023	0,1	995,48	0.906859
Diabetes_siblings	B-cells	0.133456	0.358369	0.710061	181	0,1	176,6	0.907402
MAP	B-cells	-0.0010279	0.00282714	0.716244	1023	Numeric	1044	0.910611
IL.6	B-cells	0.00151383	0.00416389	0.716273	887	Numeric	903	0.910611
qrs	Granulocytes	-0.000803224	0.00223372	0.719229	1023	Numeric	1044	0.910931
IL-18bpx	Na?ve_T-cells	0.00195135	0.00544681	0.720228	1017	Numeric	1038	0.910931
How old were you when you started smoking?	Granulocytes	-0.00355662	0.010174	0.726803	508	Numeric	521	0.91689
Trigly	NK-cells	-0.0127595	0.037867	0.73622	1022	Numeric	1043	0.922173
Trigly	Na?ve_T-cells	-0.0111243	0.0356928	0.755357	1022	Numeric	1043	0.922173
TNF.Alpha	Lymphocytes	0.00212646	0.00655195	0.745596	887	Numeric	903	0.922173
Resistin	Lymphocytes	-0.00144407	0.00458193	0.752701	1017	Numeric	1038	0.922173
qtc	Na?ve_T-cells	-0.00050928	0.00157154	0.745956	1023	Numeric	1044	0.922173
p_axis	Lymphocytes	-7.82234e-05	0.000247354	0.751885	1023	Numeric	1044	0.922173
IL.8	NK-cells	0.00198377	0.00611536	0.745719	887	Numeric	903	0.922173
IL.6	Na?ve_T-cells	-0.00140229	0.00449104	0.754931	887	Numeric	903	0.922173
How_are_you_1y	Lymphocytes	-0.00869976	0.0257743	0.735824	648	4,1,5,2,3	97,450,32,72,7	0.922173
How_are_you_1y	Na?ve_T-cells	-0.00892161	0.0276136	0.746735	648	4,1,5,2,3	97,450,32,72,7	0.922173
Hb	Memory_T-cells	0.0197703	0.0601555	0.742486	1023	Numeric	1043	0.922173
Glu	Granulocytes	-0.0142096	0.0455316	0.755042	1021	Numeric	1042	0.922173
Creatinine_24_hr_urine	Na?ve_T-cells	-0.00261218	0.00779831	0.73772	1016	Numeric	1037	0.922173
hb1c	B-cells	-0.00206103	0.00667973	0.757728	1022	Numeric	1043	0.922778
t_axis	NK-cells	0.000463491	0.00153894	0.763342	1023	Numeric	1044	0.925035
SBP	B-cells	-0.000645948	0.00213026	0.761781	1023	Numeric	1044	0.925035
IL.12P70	Granulocytes	-0.000239553	0.000810468	0.767626	887	Numeric	903	0.927941
TNF.Alpha	Memory_T-cells	0.00185273	0.00675576	0.783961	887	Numeric	903	0.928468
Have you ever smoked for a full year?	NK-cells	-0.0169281	0.0611253	0.781882	1016	1,0	499538	0.928468
SBP	Granulocytes	-0.000654509	0.00234464	0.780186	1023	Numeric	1044	0.928468
SBP	NK-cells	0.000669324	0.00245467	0.785159	1023	Numeric	1044	0.928468
Heart_attack	Memory_T-cells	-0.0794599	0.288423	0.78299	1022	0,1	1033,9	0.928468
Heart_attack	B-cells	-0.0751301	0.276709	0.786052	1022	0,1	1033,9	0.928468
Disturbed_kidney_function	B-cells	0.0538587	0.184756	0.77072	1001	0,1	1001,20	0.928468
Disturbed_kidney_function	Granulocytes	-0.0544268	0.203092	0.788763	1001	0,1	1001,20	0.928468
Diabetes_siblings	Lymphocytes	-0.101176	0.366803	0.783012	181	0,1	176,6	0.928468
DBP	Na?ve_T-cells	0.000920814	0.00332402	0.781823	1023	Numeric	1044	0.928468
Birth_defects	Memory_T-cells	0.0298504	0.111416	0.78882	965	0,1	922,64	0.928468
Heart_attack	NK-cells	-0.0845541	0.31884	0.790915	1022	0,1	1033,9	0.928711
SBP	Lymphocytes	0.000560192	0.00216402	0.795791	1023	Numeric	1044	0.932212
Stroke	Memory_T-cells	0.0785313	0.327	0.810258	1020	0,1	1033,7	0.942681
Shortness_breath_rest	Granulocytes	-0.0202972	0.0905924	0.822764	1002	0,1	909113	0.942681
MAP	Na?ve_T-cells	0.000720239	0.00307061	0.814598	1023	Numeric	1044	0.942681
LDL_cholesterol	Na?ve_T-cells	-0.00759472	0.0331324	0.818742	1022	Numeric	1043	0.942681
K	Na?ve_T-cells	0.0238685	0.107223	0.823888	1022	Numeric	1043	0.942681
IL.12P70	B-cells	0.0001691	0.000741044	0.819551	887	Numeric	903	0.942681
Heart_failure	Granulocytes	0.0741841	0.324215	0.819068	898	0,1	909,8	0.942681
hb1c	Granulocytes	-0.00163704	0.00735382	0.823883	1022	Numeric	1043	0.942681
Duration_breastfeeding	Granulocytes	0.00415145	0.0174037	0.811541	640	6,0,4,1,5,3,2	23,200,118,56,124,94,40	0.942681
Creatinine_24_hr_urine	Granulocytes	0.00182429	0.00790647	0.817568	1016	Numeric	1037	0.942681
IL.1.Beta	Granulocytes	-0.000682741	0.00321998	0.832131	887	Numeric	903	0.949904
How old were you when you started smoking?	Na?ve_T-cells	0.0020363	0.0101928	0.841737	508	Numeric	521	0.950616
IL.8	Granulocytes	0.00113443	0.00592523	0.848212	887	Numeric	903	0.950616
Hip_circum	NK-cells	-0.000636445	0.00325169	0.844863	1023	Numeric	1044	0.950616
High_cholesterol	NK-cells	-0.0179595	0.0930061	0.846926	882	0,1	770130	0.950616
Diabetes_siblings	Granulocytes	0.0837005	0.405094	0.836554	181	0,1	176,6	0.950616
Creatinine	Memory_T-cells	0.000549353	0.00279457	0.844197	1022	Numeric	1043	0.950616
Birth_length	Lymphocytes	-0.00277359	0.0142846	0.846121	531	Numeric	543	0.950616
Balloon_angioplasty	NK-cells	-0.0587292	0.304264	0.846981	1023	0,1	1033,10	0.950616
How old were you when you started smoking?	Memory_T-cells	-0.0016952	0.0096956	0.861275	508	Numeric	521	0.955773
Have you ever smoked for a full year?	Lymphocytes	-0.00986129	0.0539526	0.85501	1016	1,0	499538	0.955773
SBP	Memory_T-cells	0.000359563	0.00222125	0.871438	1023	Numeric	1044	0.955773
qrs_axis	NK-cells	4.46536e-05	0.000284073	0.875126	1023	Numeric	1044	0.955773
p_axis	Memory_T-cells	-4.17853e-05	0.000253901	0.869313	1023	Numeric	1044	0.955773
K	Granulocytes	0.0191141	0.108626	0.860359	1022	Numeric	1043	0.955773
Duration_breastfeeding	Na?ve_T-cells	-0.00274037	0.0173147	0.874296	640	6,0,4,1,5,3,2	23,200,118,56,124,94,40	0.955773
Diabetes_siblings	Na?ve_T-cells	0.0627431	0.38511	0.870773	181	0,1	176,6	0.955773
Creatinine	NK-cells	0.000481823	0.00309014	0.876125	1022	Numeric	1043	0.955773
Birth_length	Na?ve_T-cells	-0.00272284	0.0150727	0.856715	531	Numeric	543	0.955773
Asthma	Memory_T-cells	-0.0144336	0.0881833	0.870018	1022	0,1	934108	0.955773
Adiponectin	NK-cells	-0.00277788	0.0165534	0.866764	1017	Numeric	1038	0.955773
MAP	Granulocytes	-0.000459557	0.0031118	0.882623	1023	Numeric	1044	0.95861
Ht	Granulocytes	0.248054	1.6608	0.881301	1023	Numeric	1043	0.95861
IL.1.Beta	B-cells	0.000412297	0.00294414	0.888661	887	Numeric	903	0.963042
Shortness_breath_rest	B-cells	0.00825769	0.0824382	0.920231	1002	0,1	909113	0.964665
qtc	Lymphocytes	-0.000196476	0.00146996	0.893698	1023	Numeric	1044	0.964665
p	NK-cells	-0.00033133	0.00274363	0.903903	1013	Numeric	1034	0.964665
Nasal_allergy	NK-cells	0.00664907	0.0658223	0.919559	1001	0,1	719302	0.964665
Mother_renal_failure	Na?ve_T-cells	-0.0442484	0.364896	0.903512	859	0,1	870,6	0.964665
K	Lymphocytes	-0.0132118	0.100251	0.895179	1022	Numeric	1043	0.964665
IL.8	Na?ve_T-cells	-0.000630915	0.00584319	0.914041	887	Numeric	903	0.964665
IL.6	Granulocytes	0.000571918	0.00455437	0.900097	887	Numeric	903	0.964665
IL.10	Lymphocytes	0.00278361	0.0268197	0.91736	887	Numeric	903	0.964665
How_are_you_1y	Memory_T-cells	0.00284539	0.0266895	0.915131	648	4,1,5,2,3	97,450,32,72,7	0.964665
How_are_you_1y	Granulocytes	0.00273548	0.0277583	0.92153	648	4,1,5,2,3	97,450,32,72,7	0.964665
HDL_cholesterol	B-cells	-0.00738928	0.0720917	0.918381	1022	Numeric	1043	0.964665
Hb	Granulocytes	0.00765757	0.0635015	0.904041	1023	Numeric	1043	0.964665
Birth_defects	B-cells	0.0116188	0.106051	0.912782	965	0,1	922,64	0.964665
Balloon_angioplasty	Memory_T-cells	-0.0333821	0.275328	0.903521	1023	0,1	1033,10	0.964665
Asthma	B-cells	0.00937498	0.0846226	0.911808	1022	0,1	934108	0.964665
Mother_renal_failure	Lymphocytes	0.0286702	0.339575	0.932735	859	0,1	870,6	0.973783
DBP	Granulocytes	-0.000270505	0.00336867	0.936014	1023	Numeric	1044	0.973783
Birth_length	Memory_T-cells	-0.00117283	0.0146395	0.936177	531	Numeric	543	0.973783
qtc	Memory_T-cells	-0.000116997	0.00150882	0.938208	1023	Numeric	1044	0.973836
Stroke	Na?ve_T-cells	0.020315	0.340712	0.952466	1020	0,1	1033,7	0.984482
qtc	B-cells	8.82427e-05	0.00144706	0.951387	1023	Numeric	1044	0.984482
IL.1.Beta	NK-cells	0.000186889	0.00332352	0.95517	887	Numeric	903	0.985206
TNF.Alpha	Na?ve_T-cells	-0.000349499	0.0070027	0.960206	887	Numeric	903	0.988329
Stroke	B-cells	0.0134184	0.313393	0.965856	1020	0,1	1033,7	0.990003
LDL_cholesterol	NK-cells	-0.00157139	0.0351518	0.964353	1022	Numeric	1043	0.990003
IL.12P70	NK-cells	2.86191e-05	0.000836549	0.972717	887	Numeric	903	0.990842
IL.10	Granulocytes	-0.001001	0.0290661	0.972535	887	Numeric	903	0.990842
Asthma	Na?ve_T-cells	0.00356652	0.0918848	0.969045	1022	0,1	934108	0.990842
smk_now	NK-cells	-0.000807806	0.0782565	0.991766	1016	0,1	214823	0.996616
Shortness_breath_rest	NK-cells	-0.00126227	0.0950225	0.989404	1002	0,1	909113	0.996616
SBP	Na?ve_T-cells	3.64787e-05	0.00231373	0.987424	1023	Numeric	1044	0.996616
qrs	NK-cells	3.74054e-05	0.00233869	0.987242	1023	Numeric	1044	0.996616
K	NK-cells	0.00116847	0.113759	0.991807	1022	Numeric	1043	0.996616
IL.10	Na?ve_T-cells	-0.000194398	0.0286633	0.99459	887	Numeric	903	0.996616
How_are_you_1y	B-cells	0.00017791	0.0259361	0.994529	648	4,1,5,2,3	97,450,32,72,7	0.996616
aMED	NK-cells	0.00018099	0.020559	0.992978	997	6,7,2,5,4,3,1,0,8	132,42,111,231,268,194,31,6,3	0.996616
Stroke	NK-cells	0.000116037	0.361501	0.999744	1020	0,1	1033,7	0.999744
Thrombo	Lymphocytes	NA	NA	NA	1023	Numeric	1043	NA
Thrombo	Granulocytes	NA	NA	NA	1023	Numeric	1043	NA
Thrombo	Na?ve_T-cells	NA	NA	NA	1023	Numeric	1043	NA
Thrombo	Memory_T-cells	NA	NA	NA	1023	Numeric	1043	NA
Thrombo	B-cells	NA	NA	NA	1023	Numeric	1043	NA
Thrombo	NK-cells	NA	NA	NA	1023	Numeric	1043	NA
Neutro	Lymphocytes	NA	NA	NA	1023	Numeric	1023	NA
Neutro	Granulocytes	NA	NA	NA	1023	Numeric	1023	NA
Neutro	Na?ve_T-cells	NA	NA	NA	1023	Numeric	1023	NA
Neutro	Memory_T-cells	NA	NA	NA	1023	Numeric	1023	NA
Neutro	B-cells	NA	NA	NA	1023	Numeric	1023	NA
Neutro	NK-cells	NA	NA	NA	1023	Numeric	1023	NA
Mono	Lymphocytes	NA	NA	NA	1023	Numeric	1023	NA
Mono	Granulocytes	NA	NA	NA	1023	Numeric	1023	NA
Mono	Na?ve_T-cells	NA	NA	NA	1023	Numeric	1023	NA
Mono	Memory_T-cells	NA	NA	NA	1023	Numeric	1023	NA
Mono	B-cells	NA	NA	NA	1023	Numeric	1023	NA
Mono	NK-cells	NA	NA	NA	1023	Numeric	1023	NA
Lymph	Lymphocytes	NA	NA	NA	1023	Numeric	1023	NA
Lymph	Granulocytes	NA	NA	NA	1023	Numeric	1023	NA
Lymph	Na?ve_T-cells	NA	NA	NA	1023	Numeric	1023	NA
Lymph	Memory_T-cells	NA	NA	NA	1023	Numeric	1023	NA
Lymph	B-cells	NA	NA	NA	1023	Numeric	1023	NA
Lymph	NK-cells	NA	NA	NA	1023	Numeric	1023	NA
Eryth	Lymphocytes	NA	NA	NA	1023	Numeric	1043	NA
Eryth	Granulocytes	NA	NA	NA	1023	Numeric	1043	NA
Eryth	Na?ve_T-cells	NA	NA	NA	1023	Numeric	1043	NA
Eryth	Memory_T-cells	NA	NA	NA	1023	Numeric	1043	NA
Eryth	B-cells	NA	NA	NA	1023	Numeric	1043	NA
Eryth	NK-cells	NA	NA	NA	1023	Numeric	1043	NA
Eosino	Lymphocytes	NA	NA	NA	1023	Numeric	1023	NA
Eosino	Granulocytes	NA	NA	NA	1023	Numeric	1023	NA
Eosino	Na?ve_T-cells	NA	NA	NA	1023	Numeric	1023	NA
Eosino	Memory_T-cells	NA	NA	NA	1023	Numeric	1023	NA
Eosino	B-cells	NA	NA	NA	1023	Numeric	1023	NA
Eosino	NK-cells	NA	NA	NA	1023	Numeric	1023	NA
Blood_baso	Lymphocytes	NA	NA	NA	1023	Numeric	1023	NA
Blood_baso	Granulocytes	NA	NA	NA	1023	Numeric	1023	NA
Blood_baso	Na?ve_T-cells	NA	NA	NA	1023	Numeric	1023	NA
Blood_baso	Memory_T-cells	NA	NA	NA	1023	Numeric	1023	NA
Blood_baso	B-cells	NA	NA	NA	1023	Numeric	1023	NA
Blood_baso	NK-cells	NA	NA	NA	1023	Numeric	1023	NA

## Sheet: Data_S7
probe	closest_gene	eQTM_gene_p0.05	mtl	pheno	probe-pheno	probe-mtl	mtl-pheno	fit.totaleffect	fit.mediator	fit.dv	pcor_pval.pheno-mtl	pcor_pval.pheno-probe	pcor_pval.probe-mtl	pcor_correl.pheno-mtl	pcor_correl.pheno-probe	pcor_correl.probe-mtl	ACME_pval	BH_ACME_pval	ACME_estimate	ADE_pval	Prop_med	ACME_pval_reverse	ADE_pval_reverse	Prop_med_reverse	pass_filter
cg08620154	C8orf34	#N/A	MTL_lymp	age_m	-0.0319823	-0.159855	0.0174932	0.00669933	4.82795e-07	0.04507	0.04507	2.77454e-06	0.000723935	0.0804495	-0.186795	-0.135297	0	0	0.00442539	0.026	0.252979	0.006	0	0.0723592	0
cg08620154	C8orf34	#N/A	MTL_CD57+	age_m	-0.0319823	-0.202237	0.0202298	0.00501764	9.25992e-08	0.0821321	0.0821321	1.16268e-06	8.92757e-07	0.0704447	-0.195353	-0.197402	0	0	0.00766604	0.088	0.378948	0.012	0	0.102831	1
cg18897632	SOX11	#N/A	MTL_CD57+	age_m	-0.0336229	-0.194685	0.0202298	0.00501764	1.53612e-05	0.0416992	0.0416992	0.000110475	9.94778e-06	0.0824845	-0.155906	-0.177829	0	0	0.00556787	0.074	0.275231	0.004	0	0.114897	1
cg01566526	ALDH1L1;ALDH1L1-AS2	up:FAM86JP	MTL_CD57+	age_m	-0.0321631	-0.235789	0.0202298	0.00501764	6.94587e-08	0.0954236	0.0954236	9.87558e-07	1.84833e-07	0.0675748	-0.196622	-0.209197	0	0	0.00820488	0.104	0.405584	0.01	0	0.107902	1
cg13107760	ZNF804A	#N/A	MTL_lymp	age_f	-0.0281856	-0.24045	0.0182964	0.000774862	0.000292631	0.00690991	0.00690991	0.00254248	2.47068e-06	0.108643	-0.121307	-0.188322	0	0	0.00371498	0.01	0.203044	0	0.002	0.174667	0
cg13107760	ZNF804A	#N/A	MTL_CD57+	age_f	-0.0281856	-0.268052	0.0211482	0.000581376	0.000513766	0.00874692	0.00874692	0.00769229	2.27664e-10	0.10642	-0.108175	-0.253894	0	0	0.00542191	0	0.256377	0	0.002	0.251434	0
cg11041835	GULP1	#N/A	MTL_CD57+	age_f	-0.0268544	-0.211506	0.0211482	0.000581376	2.23142e-05	0.00858702	0.00858702	0.000304464	1.40738e-06	0.106674	-0.146219	-0.194487	0	0	0.00508275	0.008	0.24034	0.002	0	0.157382	0
cg01566526	ALDH1L1;ALDH1L1-AS2	up:FAM86JP	MTL_lymp	age_m	-0.0321631	-0.137878	0.0174932	0.00669933	8.31758e-08	0.0389242	0.0389242	4.18202e-07	0.00470515	0.0828894	-0.201392	-0.113289	0.002	0.00377778	0.00395179	0.05	0.225905	0.004	0	0.056813	1
cg11041835	GULP1	#N/A	MTL_lymp	age_f	-0.0268544	-0.16098	0.0182964	0.000774862	3.13293e-05	0.00534502	0.00534502	0.000205081	0.000759494	0.112013	-0.148934	-0.135208	0.002	0.00377778	0.00307153	0.002	0.167876	0.002	0	0.108897	0
cg13107760	ZNF804A	#N/A	MTL_CD45+_CD20-	age_f	-0.0281856	-0.154481	0.0146193	0.0139029	0.000292631	0.0456184	0.0456184	0.00088654	0.00180509	0.0805056	-0.133501	-0.125387	0.004	0.0068	0.00270677	0.022	0.185151	0.004	0	0.084914	0
cg11041835	GULP1	#N/A	MTL_CD45+_CD20-	age_f	-0.0268544	-0.0914853	0.0146193	0.0139029	3.13293e-05	0.0382841	0.0382841	7.99702e-05	0.0295595	0.0834312	-0.15812	-0.0876093	0.018	0.0278182	0.00217794	0.032	0.148978	0.032	0	0.0515205	0
cg18897632	SOX11	#N/A	MTL_lymp	age_m	-0.0336229	-0.0999898	0.0174932	0.00669933	1.29049e-05	0.0209187	0.0209187	3.76294e-05	0.0330742	0.0926622	-0.164595	-0.0855369	0.026	0.0368333	0.00241843	0.014	0.13825	0.048	0	0.0529228	0
cg01959238	CTC-786C10.1	up:COTL1;up:ATP2C2;up:KIAA1609	MTL_gran	age_f	-0.0334414	-0.0923059	0.0163278	0.0100092	9.39874e-10	0.0374092	0.0374092	3.14979e-09	0.102819	0.0880544	-0.247196	-0.0690704	0.042	0.0549231	0.00271705	0.03	0.166406	0.022	0.058	0.0286691	0
cg13107760	ZNF804A	#N/A	MTL_CD20+	age_f	-0.0281856	-0.117939	0.0176477	0.00111828	0.000273841	0.00305753	0.00305753	0.000738743	0.063938	0.119542	-0.136061	-0.0749353	0.068	0.0825714	0.00147819	0	0.0837612	0.074	0.002	0.0670393	0
cg05677025	CTD-3080P12.3	up:RP11-43F13.1;down:TERT;down:CLPTM1L	MTL_lymp	age_f	-0.0305983	-0.106018	0.0182964	0.000774862	4.52962e-09	0.0030777	0.0030777	1.70496e-08	0.175677	0.118978	-0.224588	-0.0545875	0.104	0.117867	0.00175861	0.002	0.0961179	0.11	0.028	0.0310015	0
cg13107760	ZNF804A	#N/A	MTL_CD45-	age_f	-0.0281856	-0.0985082	0.0175975	0.00174886	0.000292631	0.00365347	0.00365347	0.000603867	0.18095	0.116852	-0.137702	-0.0539294	0.17	0.180625	0.00109965	0.002	0.0624892	0.174	0	0.0465422	0
cg13107760	ZNF804A	#N/A	MTL_gran	age_f	-0.0281856	-0.0829434	0.0163278	0.0100092	0.000481873	0.0185561	0.0185561	0.000870665	0.181269	0.0995529	-0.14043	-0.0566245	0.182	0.182	0.0012562	0.004	0.0769359	0.186	0.006	0.0416753	0

## Sheet: Data_S8
Azimuth_celltype_l2	DE_approach_I	DE_approach_II	n
CD4 Naive	CD4T_naive	CD4T_cells,T_naive_cells,T_cells	8106
CD4 TCM	CD4T_memory	CD4T_cells,T_memory_cells,T_cells	15330
CD4 TEM	CD4T_memory	CD4T_cells,T_memory_cells,T_cells	2092
CD4 CTL	CD4T_memory	CD4T_cells,T_memory_cells,T_cells	1753
Treg	CD4T_memory	CD4T_cells,T_memory_cells,T_cells	1142
CD4 Proliferating	CD4T_memory	CD4T_cells,T_memory_cells,T_cells	62
CD8 Naive	CD8T_naive	CD8T_cells,T_naive_cells,T_cells	2175
CD8 TEM	CD8T_memory	CD8T_cells,T_memory_cells,T_cells	9448
MAIT	CD8T_memory	CD8T_cells,T_memory_cells,T_cells	968
CD8 TCM	CD8T_memory	CD8T_cells,T_memory_cells,T_cells	643
CD8 Proliferating	CD8T_memory	CD8T_cells,T_memory_cells,T_cells	12
B intermediate	B_cells	B_cells	540
B naive	B_cells	B_cells	373
B memory	B_cells	B_cells	372
NK	NK_cells	NK_cells	10289
NK_CD56bright	NK_cells	NK_cells	405
NK Proliferating	NK_cells	NK_cells	84

## Sheet: Data_S9
primerid	coef	ci.hi	ci.lo	z	Pr(>Chisq)	fdr	Cell_type
CCNG1	-0.0399069	-0.0178694	-0.0619444	-3.54923	0.000282049	0.192648	CD4T memory
IL2RB	-0.0118968	0.0118257	-0.0356192	-0.982917	7.80076e-05	0.192648	CD4T memory
NSD1	0.00616323	0.0120108	0.000315604	2.06575	0.000310223	0.192648	CD4T memory
PPP2R2A	0.00155385	0.00978322	-0.00667552	0.370075	0.000242318	0.192648	CD4T memory
AAED1	0.0111644	0.0165547	0.00577418	4.05952	0.000438016	0.217606	CD4T memory
AURKAIP1	0.0156881	0.0209324	0.0104438	5.86312	0.000851312	0.224863	CD4T memory
CHD2	0.0213618	0.0369686	0.00575498	2.6827	0.00126734	0.224863	CD4T memory
IER2	0.0324009	0.0555151	0.00928659	2.74742	0.00124157	0.224863	CD4T memory
MIER1	0.0065789	0.0126436	0.0005142	2.12614	0.000990859	0.224863	CD4T memory
NELFCD	0.00650482	0.00827246	0.00473718	7.21255	0.0011032	0.224863	CD4T memory
PGAM1	-0.00333466	0.0120105	-0.0186798	-0.425921	0.000791369	0.224863	CD4T memory
PSMD7	-0.0014482	0.0101096	-0.013006	-0.245585	0.00118379	0.224863	CD4T memory
TNFAIP3	0.0573585	0.0881239	0.0265931	3.65412	0.00117321	0.224863	CD4T memory
ZNFX1	-0.0309445	0.00776799	-0.069657	-1.56668	0.000630079	0.224863	CD4T memory
NCL	0.0260026	0.0391578	0.0128473	3.87404	0.00138342	0.229094	CD4T memory
ARHGAP30	0.01214	0.0156275	0.00865247	6.82261	0.00182712	0.245079	CD4T memory
IFRD1	0.0165384	0.0258436	0.00723314	3.48348	0.0018746	0.245079	CD4T memory
ITGB1BP1	0.00833524	0.0109802	0.00569025	6.1765	0.0015795	0.245079	CD4T memory
SPTAN1	0.0109664	0.0157831	0.00614961	4.46227	0.00184982	0.245079	CD4T memory
VAMP2	0.03583	0.0600049	0.0116551	2.90489	0.00199797	0.248148	CD4T memory
KDM6B	0.0277362	0.0440953	0.0113772	3.32306	0.00234417	0.277282	CD4T memory
AIMP1	-0.0190005	0.000502163	-0.0385031	-1.9095	0.00477503	0.288297	CD4T memory
ARFGAP2	-0.000346918	0.0106032	-0.011297	-0.0620949	0.00326812	0.288297	CD4T memory
C14orf166	-0.0206669	-0.00365386	-0.0376799	-2.3809	0.00463413	0.288297	CD4T memory
CCM2	4.3267e-05	0.0103207	-0.0102342	0.00825123	0.00380864	0.288297	CD4T memory
CD3G	0.0347048	0.0494249	0.0199848	4.62092	0.00269475	0.288297	CD4T memory
CHD4	0.00749319	0.00986629	0.00512009	6.18869	0.00489356	0.288297	CD4T memory
DDX5	0.0457296	0.0758316	0.0156275	2.97748	0.00366909	0.288297	CD4T memory
DNAJA1	0.0280865	0.0460964	0.0100766	3.05657	0.0036232	0.288297	CD4T memory
EEF1A1	-0.0041811	0.0853658	-0.093728	-0.0915142	0.00470393	0.288297	CD4T memory
EVI2A	-0.0375122	-0.0096224	-0.065402	-2.63618	0.00402491	0.288297	CD4T memory
IL27RA	0.0151852	0.0222622	0.00810827	4.20554	0.00424851	0.288297	CD4T memory
MOB4	0.00541988	0.0119803	-0.00114053	1.61922	0.00362534	0.288297	CD4T memory
MRPS33	-0.0103831	0.00697303	-0.0277392	-1.17252	0.00491809	0.288297	CD4T memory
PJA2	0.00114258	0.010657	-0.0083718	0.235372	0.00450144	0.288297	CD4T memory
PPP4R2	0.00473425	0.010907	-0.00143849	1.50322	0.00499066	0.288297	CD4T memory
PRELID1	0.0216444	0.0308636	0.0124252	4.60151	0.00471954	0.288297	CD4T memory
PTPN22	-0.00711859	0.00752898	-0.0217662	-0.952526	0.0049334	0.288297	CD4T memory
SDHB	0.00720855	0.0124862	0.00193087	2.67703	0.00400504	0.288297	CD4T memory
SECISBP2	-0.00732208	0.0082442	-0.0228884	-0.921929	0.00325552	0.288297	CD4T memory
SIKE1	0.00608336	0.0104747	0.00169203	2.71516	0.00403861	0.288297	CD4T memory
SUMO3	0.010581	0.0180319	0.00313011	2.78334	0.00410792	0.288297	CD4T memory
TAF3	0.0024784	0.00999563	-0.00503883	0.646191	0.00471093	0.288297	CD4T memory
ITGB2	0.0164474	0.0245324	0.00836254	3.98723	0.00515024	0.289648	CD4T memory
PSMF1	0.0075542	0.0112811	0.00382733	3.97276	0.00524724	0.289648	CD4T memory
ARMCX3	0.00869088	0.0119608	0.00542094	5.20921	0.00657266	0.289835	CD4T memory
CD4	0.00647556	0.009559	0.00339212	4.11614	0.00666654	0.289835	CD4T memory
CHMP5	-0.00461072	0.0132422	-0.0224637	-0.506182	0.00694941	0.289835	CD4T memory
DDX18	-0.0199264	-0.000790373	-0.0390624	-2.04092	0.00592417	0.289835	CD4T memory
DDX3X	0.000402667	0.0185477	-0.0177424	0.0434947	0.00638383	0.289835	CD4T memory
HNRNPR	0.00924917	0.0159018	0.00259651	2.72493	0.0066375	0.289835	CD4T memory
LBH	0.0168016	0.0297087	0.0038944	2.55133	0.00558667	0.289835	CD4T memory
MT-ND6	-0.0112764	0.0106738	-0.0332267	-1.00689	0.00625095	0.289835	CD4T memory
NOB1	-0.0176518	0.00176726	-0.0370709	-1.78159	0.00700086	0.289835	CD4T memory
NRD1	0.00594244	0.00999244	0.00189243	2.87579	0.00665494	0.289835	CD4T memory
PABPC1	-0.0732426	-0.0268046	-0.119681	-3.09128	0.00672658	0.289835	CD4T memory
RASGEF1B	0.00961124	0.0144915	0.00473098	3.85997	0.00623911	0.289835	CD4T memory
STOML2	0.00608991	0.0084404	0.00373942	5.0781	0.00604341	0.289835	CD4T memory
TTC19	-0.00689253	0.0099096	-0.0236947	-0.804011	0.00621888	0.289835	CD4T memory
UPF2	-0.0230235	0.00222957	-0.0482767	-1.78692	0.0068538	0.289835	CD4T memory
ANKRD36C	0.00100076	0.0102661	-0.00826461	0.211697	0.00748545	0.290529	CD4T memory
ITM2B	0.0397715	0.0729488	0.00659415	2.34952	0.00726552	0.290529	CD4T memory
TMEM59	0.00919002	0.0222402	-0.00386012	1.38022	0.00747489	0.290529	CD4T memory
TSC22D3	0.0967369	0.173543	0.0199308	2.46856	0.00727793	0.290529	CD4T memory
HMHA1	0.0220608	0.02925	0.0148717	6.01442	0.00838752	0.293649	CD4T memory
INSIG1	0.0172786	0.034977	-0.000419908	1.91346	0.0084444	0.293649	CD4T memory
MYH9	-0.0111534	0.00826831	-0.0305751	-1.12556	0.00851157	0.293649	CD4T memory
NAP1L1	-0.0168806	-0.00182824	-0.0319331	-2.19802	0.00775687	0.293649	CD4T memory
PHLDA1	0.00288773	0.014084	-0.00830853	0.505512	0.00847454	0.293649	CD4T memory
SMC4	-0.00215426	0.0123217	-0.0166302	-0.291675	0.00846421	0.293649	CD4T memory
TRA2B	0.0121529	0.0210789	0.00322692	2.66853	0.00789328	0.293649	CD4T memory
URI1	0.00375538	0.00733933	0.000171433	2.05372	0.00800147	0.293649	CD4T memory
EIF4A3	0.0102092	0.0138976	0.0065207	5.42492	0.00881359	0.299903	CD4T memory
TMBIM1	0.00594854	0.00895046	0.00294662	3.88382	0.00922541	0.309675	CD4T memory
ACAP1	0.0225226	0.0328113	0.0122339	4.29049	0.00938739	0.31091	CD4T memory
CD52	0.119131	0.230142	0.00811963	2.10332	0.00972024	0.313565	CD4T memory
EHD1	0.00501962	0.011585	-0.00154575	1.49851	0.00994799	0.313565	CD4T memory
PIM1	-0.0196672	0.000977364	-0.0403118	-1.86717	0.0100987	0.313565	CD4T memory
PPM1G	0.00359992	0.0147715	-0.00757168	0.631577	0.0100709	0.313565	CD4T memory
PSMC3	-0.0171759	0.0019094	-0.0362613	-1.76388	0.00969227	0.313565	CD4T memory
ATP6V1G1	0.0192119	0.0412618	-0.00283813	1.70769	0.0110296	0.314915	CD4T memory
CDC40	0.00224387	0.0105571	-0.00606932	0.529028	0.0108539	0.314915	CD4T memory
CDK12	0.00142609	0.010409	-0.00755678	0.311158	0.010787	0.314915	CD4T memory
MTFP1	0.00987506	0.0132175	0.00653261	5.79059	0.0110152	0.314915	CD4T memory
PRKCB	0.0102024	0.0144762	0.00592856	4.67877	0.0107507	0.314915	CD4T memory
SLC25A39	-0.00362212	0.00878365	-0.0160279	-0.572252	0.0109323	0.314915	CD4T memory
SLC35E1	0.00751597	0.0100507	0.00498126	5.81172	0.0108863	0.314915	CD4T memory
APOL6	-0.00407421	0.0138423	-0.0219907	-0.445695	0.0122645	0.324096	CD4T memory
ATRX	0.00078089	0.0176572	-0.0160955	0.09069	0.0119235	0.324096	CD4T memory
CNIH1	-0.0200863	0.000415856	-0.0405885	-1.92021	0.0120761	0.324096	CD4T memory
CNIH4	0.00370969	0.0105152	-0.00309577	1.06839	0.0120703	0.324096	CD4T memory
TBCB	0.00611962	0.0122847	-4.54563e-05	1.94551	0.0122559	0.324096	CD4T memory
TNRC6A	0.0055546	0.0101909	0.000918308	2.34817	0.0118394	0.324096	CD4T memory
YME1L1	-0.00483847	0.0128072	-0.0224842	-0.537424	0.0118186	0.324096	CD4T memory
ANXA6	0.00738048	0.0114172	0.00334372	3.58343	0.0152766	0.327118	CD4T memory
BTG3	0.0044989	0.0155069	-0.00650914	0.801022	0.0186223	0.327118	CD4T memory
C12orf57	0.02154	0.0385643	0.00451566	2.47984	0.0178831	0.327118	CD4T memory
C15orf48	-0.00184632	0.0154445	-0.0191372	-0.209285	0.0137529	0.327118	CD4T memory
CAMLG	0.0115409	0.0212829	0.00179891	2.32188	0.0214651	0.327118	CD4T memory
CASP8	-0.0213544	0.00137911	-0.0440878	-1.84106	0.0194036	0.327118	CD4T memory
CD83	0.00706772	0.0126088	0.00152663	2.49996	0.0181226	0.327118	CD4T memory
CDC37L1	-0.00268411	0.0109178	-0.016286	-0.386767	0.0157	0.327118	CD4T memory
CHP1	-0.0169049	0.00205273	-0.0358625	-1.74774	0.0154214	0.327118	CD4T memory
CYP20A1	0.00721906	0.0103431	0.00409501	4.52909	0.0201533	0.327118	CD4T memory
DDX6	0.0151055	0.0221482	0.00806268	4.20376	0.013872	0.327118	CD4T memory
DNPH1	0.00347607	0.0121265	-0.00517432	0.787591	0.0204631	0.327118	CD4T memory
ELP2	0.00476412	0.0115892	-0.00206093	1.36812	0.0206745	0.327118	CD4T memory
ERGIC2	-0.0270286	-0.00180042	-0.0522567	-2.09984	0.0176799	0.327118	CD4T memory
ESCO1	0.00261509	0.0144158	-0.00918563	0.434337	0.01917	0.327118	CD4T memory
EXOSC1	-0.0140198	0.00455793	-0.0325976	-1.4791	0.0159501	0.327118	CD4T memory
FBXL3	-0.0139808	0.00627525	-0.0342369	-1.35277	0.0200828	0.327118	CD4T memory
GNB5	-0.0053035	0.0117391	-0.0223461	-0.609924	0.0172528	0.327118	CD4T memory
GPX4	0.0357869	0.0581763	0.0133976	3.13279	0.0131424	0.327118	CD4T memory
GSDMD	0.0061868	0.00883905	0.00353454	4.57192	0.0196987	0.327118	CD4T memory
HPRT1	-0.012657	0.00556818	-0.0308822	-1.36115	0.0201172	0.327118	CD4T memory
IER5	0.00140535	0.0102077	-0.00739701	0.31292	0.0177019	0.327118	CD4T memory
IFI16	-0.0642261	-0.0193925	-0.10906	-2.80773	0.0188213	0.327118	CD4T memory
IFITM2	0.0341394	0.0498377	0.0184411	4.26237	0.0218605	0.327118	CD4T memory
ITM2A	-0.032178	0.00995054	-0.0743065	-1.49703	0.0139301	0.327118	CD4T memory
JMJD6	0.00755401	0.0104511	0.00465691	5.11048	0.0146714	0.327118	CD4T memory
LPIN2	0.00815431	0.0134705	0.00283812	3.00632	0.0168466	0.327118	CD4T memory
LRP10	-0.0263797	-0.00130561	-0.0514539	-2.06202	0.0217221	0.327118	CD4T memory
LSMD1	0.00755723	0.0106368	0.00447768	4.80976	0.0151043	0.327118	CD4T memory
MARCKSL1	0.0197281	0.0288648	0.0105913	4.23196	0.0169921	0.327118	CD4T memory
METAP2	-0.0257111	-0.00333836	-0.0480838	-2.25242	0.0202296	0.327118	CD4T memory
MIF	0.00854536	0.0281469	-0.0110562	0.854452	0.0148232	0.327118	CD4T memory
MRPL20	-0.0139212	0.00476586	-0.0326082	-1.4601	0.0209164	0.327118	CD4T memory
MX1	-0.109817	-0.0201374	-0.199496	-2.40007	0.0214332	0.327118	CD4T memory
NDUFB7	0.00914036	0.0144477	0.00383303	3.37548	0.0170187	0.327118	CD4T memory
NFATC2IP	0.00444809	0.0084454	0.000450771	2.18099	0.0165207	0.327118	CD4T memory
NFKBIA	0.0498076	0.0853817	0.0142336	2.74417	0.0186906	0.327118	CD4T memory
NSA2	-0.0222204	0.000570452	-0.0450112	-1.91091	0.0145419	0.327118	CD4T memory
PHF5A	-0.00981445	0.00704517	-0.0266741	-1.14095	0.0216999	0.327118	CD4T memory
PNN	0.00911887	0.0212755	-0.00303781	1.47019	0.0135244	0.327118	CD4T memory
PPP1R12A	0.00497414	0.0133091	-0.00336083	1.16967	0.0178808	0.327118	CD4T memory
PPP1R15A	0.0274632	0.0502302	0.00469623	2.36425	0.014462	0.327118	CD4T memory
PPP1R2	0.0140484	0.0319837	-0.00388691	1.5352	0.017494	0.327118	CD4T memory
PSMA5	0.00822522	0.011371	0.00507943	5.12466	0.0175903	0.327118	CD4T memory
QARS	-0.0131463	0.00437782	-0.0306703	-1.47033	0.0201535	0.327118	CD4T memory
RANBP2	0.00337781	0.0187524	-0.0119968	0.430606	0.0173486	0.327118	CD4T memory
RASA3	-0.0203695	0.0034232	-0.0441621	-1.67797	0.0152391	0.327118	CD4T memory
RPL10A	-0.0126542	0.0204211	-0.0457294	-0.749857	0.0208398	0.327118	CD4T memory
RTN4	0.00838963	0.0183361	-0.00155682	1.65319	0.0153827	0.327118	CD4T memory
SERPINB1	-0.0214412	0.00240407	-0.0452866	-1.76236	0.018054	0.327118	CD4T memory
SF3B1	-0.011755	0.00622757	-0.0297376	-1.28121	0.0188331	0.327118	CD4T memory
SHFM1	-0.00235769	0.0121299	-0.0168453	-0.318963	0.0127151	0.327118	CD4T memory
SIRT7	0.00896773	0.0133073	0.00462813	4.05024	0.0184583	0.327118	CD4T memory
SMC3	0.00907374	0.0124846	0.00566292	5.21405	0.0165748	0.327118	CD4T memory
SMEK1	0.000520338	0.0115771	-0.0105364	0.0922376	0.0167983	0.327118	CD4T memory
SRSF11	0.0184446	0.0279878	0.00890153	3.78816	0.0170446	0.327118	CD4T memory
SSB	-0.00829254	0.00898002	-0.0255651	-0.940977	0.0136576	0.327118	CD4T memory
SSNA1	-0.00671557	0.0074224	-0.0208535	-0.930987	0.0188991	0.327118	CD4T memory
TAPBP	0.0149774	0.0252436	0.00471116	2.85939	0.0132157	0.327118	CD4T memory
TECR	-0.00654923	0.0154442	-0.0285427	-0.58364	0.0196362	0.327118	CD4T memory
TM9SF3	-0.0186276	0.00119365	-0.0384489	-1.84193	0.0201392	0.327118	CD4T memory
TMED10	0.0134298	0.0195957	0.00726388	4.26895	0.0189404	0.327118	CD4T memory
TNFRSF1B	0.0160058	0.0324795	-0.000467953	1.90429	0.0141666	0.327118	CD4T memory
TUBA1B	0.0173763	0.0300573	0.00469541	2.68569	0.0208015	0.327118	CD4T memory
UBA2	-0.0195912	0.0016547	-0.0408371	-1.80732	0.0216221	0.327118	CD4T memory
USP16	-0.0107154	0.00787621	-0.0293071	-1.12964	0.0186736	0.327118	CD4T memory
VPS37B	-0.00799541	0.0260925	-0.0420834	-0.459715	0.0211391	0.327118	CD4T memory
YIPF4	-0.00836687	0.0107517	-0.0274854	-0.85774	0.0200246	0.327118	CD4T memory
ZBTB43	0.00337039	0.0117413	-0.00500051	0.789143	0.0218033	0.327118	CD4T memory
ZMYM2	0.00227939	0.0142579	-0.00969912	0.372962	0.016609	0.327118	CD4T memory
ZNF207	-0.00538031	0.00891544	-0.0196761	-0.737647	0.0134784	0.327118	CD4T memory
ZNF791	0.00971228	0.0138571	0.00556749	4.59269	0.016846	0.327118	CD4T memory
CCDC88C	0.00912671	0.0147333	0.00352014	3.19055	0.0221368	0.329268	CD4T memory
ANXA5	-0.00305364	0.0137746	-0.0198819	-0.355654	0.0223778	0.329542	CD4T memory
ARID5A	-0.052401	-0.0185607	-0.0862413	-3.03496	0.0242141	0.329542	CD4T memory
EML4	0.0181766	0.0415686	-0.0052154	1.52298	0.0228814	0.329542	CD4T memory
GADD45B	0.0240149	0.0411189	0.00691103	2.75191	0.0241285	0.329542	CD4T memory
HP1BP3	0.0113288	0.0220613	0.000596248	2.06885	0.024144	0.329542	CD4T memory
LCK	0.010442	0.0248287	-0.00394459	1.42257	0.0245402	0.329542	CD4T memory
LINC-PINT	0.00776529	0.0180962	-0.00256566	1.47321	0.0244922	0.329542	CD4T memory
LSM6	-0.0182989	0.00197433	-0.0385722	-1.76909	0.0242086	0.329542	CD4T memory
MRPL42	0.00507389	0.014156	-0.00400821	1.09497	0.0224436	0.329542	CD4T memory
PCM1	-0.00927577	0.0104686	-0.0290201	-0.920779	0.0229684	0.329542	CD4T memory
PLAC8	0.022505	0.0359492	0.00906085	3.2809	0.0243124	0.329542	CD4T memory
PLK3	0.0249616	0.0464557	0.00346753	2.27615	0.0243064	0.329542	CD4T memory
PPIG	-0.00229513	0.014702	-0.0192922	-0.264656	0.0232864	0.329542	CD4T memory
PPP6C	-0.0150886	0.0035166	-0.0336937	-1.58951	0.0233144	0.329542	CD4T memory
TCF7	0.0207168	0.0317044	0.00972917	3.69545	0.0238375	0.329542	CD4T memory
TLE4	0.0173665	0.0245171	0.0102159	4.76013	0.0245432	0.329542	CD4T memory
TMEM2	-0.0112607	0.0119854	-0.0345067	-0.94943	0.0225597	0.329542	CD4T memory
YTHDF2	0.00782295	0.0143637	0.00128217	2.34417	0.0227613	0.329542	CD4T memory
RBBP4	-0.00879576	0.00664359	-0.0242351	-1.11659	0.0251897	0.336404	CD4T memory
COPA	0.00583337	0.0114454	0.000221313	2.03726	0.0255104	0.337063	CD4T memory
SDF2L1	0.0056556	0.00919328	0.00211792	3.13335	0.025431	0.337063	CD4T memory
MARCH7	0.00701407	0.010703	0.00332516	3.72666	0.0257396	0.337239	CD4T memory
MYL12B	-0.0143385	0.00638031	-0.0350573	-1.3564	0.0259255	0.337239	CD4T memory
OPTN	-0.0167132	0.00478372	-0.0382102	-1.52381	0.0259439	0.337239	CD4T memory
RPS18	-0.0445442	-0.0127503	-0.076338	-2.74597	0.0260668	0.337239	CD4T memory
ABCE1	0.00205322	0.0110355	-0.00692909	0.448019	0.0328178	0.337747	CD4T memory
ADA	0.00670954	0.01167	0.0017491	2.65107	0.0326288	0.337747	CD4T memory
ANXA2R	-0.0179022	0.00470127	-0.0405057	-1.55231	0.028989	0.337747	CD4T memory
C12orf75	0.00943793	0.0142534	0.00462248	3.84139	0.0326653	0.337747	CD4T memory
CCL2	0.00449223	0.0130482	-0.00406371	1.02906	0.0301602	0.337747	CD4T memory
CENPC	0.0061827	0.0156791	-0.00331365	1.27606	0.0299302	0.337747	CD4T memory
CNOT4	-0.00321687	0.00998979	-0.0164235	-0.477407	0.028029	0.337747	CD4T memory
DNAJC15	0.00841367	0.0176193	-0.000791946	1.79135	0.030964	0.337747	CD4T memory
DNPEP	0.000473094	0.00957099	-0.0086248	0.101919	0.0298812	0.337747	CD4T memory
DPP7	0.0133198	0.0214369	0.00520275	3.21623	0.0267796	0.337747	CD4T memory
EIF1AX	0.00361602	0.02321	-0.0159779	0.361707	0.0285545	0.337747	CD4T memory
GAPDH	-0.0380227	-0.00338375	-0.0726617	-2.15143	0.0288892	0.337747	CD4T memory
GHITM	-0.0217631	0.00181802	-0.0453441	-1.80886	0.0283909	0.337747	CD4T memory
GOLGA4	0.00836782	0.0219563	-0.00522065	1.20695	0.0308646	0.337747	CD4T memory
HMGN3	0.00972584	0.0145068	0.00494491	3.98716	0.0287444	0.337747	CD4T memory
HMOX2	-0.000399233	0.0113918	-0.0121902	-0.0663626	0.0266309	0.337747	CD4T memory
HSP90AA1	0.0412863	0.0669018	0.0156707	3.159	0.028184	0.337747	CD4T memory
IER3	0.00764306	0.0114429	0.00384322	3.9423	0.0331519	0.337747	CD4T memory
LSM10	0.0047629	0.00837502	0.00115078	2.58438	0.0306584	0.337747	CD4T memory
LSM7	-0.0143445	0.00443372	-0.0331227	-1.4972	0.0323981	0.337747	CD4T memory
MAP2K3	0.00631833	0.0117168	0.000919808	2.29391	0.0270507	0.337747	CD4T memory
MED10	-0.00331976	0.0127751	-0.0194146	-0.404268	0.0291416	0.337747	CD4T memory
MMADHC	0.00062856	0.0122116	-0.0109544	0.106359	0.0274476	0.337747	CD4T memory
NMT1	-0.0150168	0.00462235	-0.034656	-1.49866	0.0313501	0.337747	CD4T memory
NOC2L	-0.00897155	0.00757609	-0.0255192	-1.06262	0.0303074	0.337747	CD4T memory
PFDN1	-0.00416342	0.0101147	-0.0184416	-0.571513	0.0303051	0.337747	CD4T memory
PITHD1	0.00378922	0.0123835	-0.00480503	0.864152	0.0332631	0.337747	CD4T memory
PPCS	0.00682731	0.0117679	0.00188668	2.70842	0.0282051	0.337747	CD4T memory
PPM1B	0.00477693	0.0102528	-0.000698944	1.70979	0.0298926	0.337747	CD4T memory
PRDX1	-0.0303933	-0.00481443	-0.0559722	-2.32887	0.0294491	0.337747	CD4T memory
PRKAA1	0.00596624	0.00923455	0.00269794	3.57788	0.0290298	0.337747	CD4T memory
PRMT1	0.00486122	0.00845803	0.00126441	2.64896	0.0296531	0.337747	CD4T memory
PSMD6	-0.00513943	0.009145	-0.0194239	-0.70518	0.0306864	0.337747	CD4T memory
PTBP3	3.00215e-06	0.00857308	-0.00856708	0.000686587	0.0309033	0.337747	CD4T memory
RBM25	0.0103478	0.0218157	-0.0011201	1.76853	0.0298248	0.337747	CD4T memory
RPS5	-0.0197144	0.012751	-0.0521798	-1.19017	0.0326468	0.337747	CD4T memory
RPS8	0.00622462	0.0409255	-0.0284762	0.351577	0.0330015	0.337747	CD4T memory
SENP6	0.00217772	0.00936217	-0.00500672	0.594098	0.0285056	0.337747	CD4T memory
SH3BGRL	0.00832733	0.020344	-0.00368937	1.35822	0.0290756	0.337747	CD4T memory
SIGIRR	0.0110479	0.01705	0.00504589	3.60769	0.0326682	0.337747	CD4T memory
SRI	0.010755	0.0165189	0.00499105	3.65712	0.032312	0.337747	CD4T memory
SUN2	0.0147679	0.0232585	0.00627727	3.409	0.0310695	0.337747	CD4T memory
TBC1D10C	0.0134838	0.0201456	0.00682203	3.96707	0.0325212	0.337747	CD4T memory
TGIF1	-0.0155828	0.00799496	-0.0391606	-1.29536	0.03225	0.337747	CD4T memory
TNRC6B	0.00867685	0.0229283	-0.00557463	1.1933	0.032834	0.337747	CD4T memory
TPI1	0.0183867	0.0289164	0.00785698	3.42244	0.0333475	0.337747	CD4T memory
TSPO	0.0195102	0.0294041	0.00961616	3.86489	0.0297502	0.337747	CD4T memory
TUBA1A	0.0171952	0.0305049	0.00388543	2.53212	0.0305797	0.337747	CD4T memory
TWF2	-0.00164924	0.00970967	-0.0130082	-0.284575	0.0266079	0.337747	CD4T memory
U2AF1	0.00186721	0.0191679	-0.0154335	0.211533	0.0334483	0.337747	CD4T memory
VPS35	0.00227217	0.0112641	-0.00671974	0.495265	0.029138	0.337747	CD4T memory
ZFR	-0.00246113	0.00993294	-0.0148552	-0.389196	0.0314592	0.337747	CD4T memory
ZNF430	0.00338313	0.00851607	-0.00174982	1.29181	0.0319082	0.337747	CD4T memory
ZNHIT3	-0.0207044	-0.000164026	-0.0412448	-1.97562	0.0304622	0.337747	CD4T memory
BNIP3L	-0.0103499	0.00720267	-0.0279025	-1.1557	0.0339699	0.338055	CD4T memory
CXCL2	0.00588992	0.0123127	-0.000532805	1.79737	0.033707	0.338055	CD4T memory
TIMP1	0.0075018	0.0270571	-0.0120535	0.751882	0.0339336	0.338055	CD4T memory
TMOD3	-6.90967e-05	0.0105629	-0.0107011	-0.0127377	0.0340233	0.338055	CD4T memory
DDX50	0.00131617	0.0075667	-0.00493435	0.41271	0.034338	0.339823	CD4T memory
CWF19L2	-0.00799911	0.00864937	-0.0246476	-0.941706	0.035321	0.344383	CD4T memory
KLF2	0.0460026	0.0766863	0.0153188	2.93847	0.0353533	0.344383	CD4T memory
PRDM2	0.0012251	0.0153262	-0.012876	0.170282	0.0352174	0.344383	CD4T memory
UQCRB	-0.0179848	-0.00462437	-0.0313452	-2.63836	0.0352531	0.344383	CD4T memory
G3BP2	0.00364122	0.0273528	-0.0200703	0.300978	0.0355543	0.344988	CD4T memory
BIRC2	-0.00333729	0.0247323	-0.0314069	-0.233027	0.0361223	0.347594	CD4T memory
RASGRP1	0.00468027	0.0120543	-0.00269378	1.24398	0.0363826	0.347594	CD4T memory
SIK1	0.0125556	0.0188083	0.00630299	3.93571	0.0362727	0.347594	CD4T memory
TOB2	0.00773521	0.0144668	0.00100359	2.25217	0.036225	0.347594	CD4T memory
PRPF40A	-0.00759643	0.00953587	-0.0247287	-0.869044	0.0369731	0.351882	CD4T memory
AKAP17A	0.0121449	0.0178019	0.00648794	4.20783	0.0376778	0.35328	CD4T memory
CAPZB	0.0203905	0.0374782	0.00330273	2.33879	0.0376889	0.35328	CD4T memory
MGST3	0.00255094	0.0154046	-0.0103027	0.388975	0.0373906	0.35328	CD4T memory
PPIB	0.0183611	0.0306681	0.00605412	2.92412	0.0376201	0.35328	CD4T memory
ABCG1	-0.00890019	0.0158661	-0.0336665	-0.704346	0.0380988	0.355779	CD4T memory
ICAM2	-0.0167009	0.0046293	-0.0380311	-1.53459	0.0383215	0.356519	CD4T memory
MED28	0.0100928	0.0203359	-0.000150282	1.93121	0.0391156	0.359375	CD4T memory
NANS	0.00722863	0.0186745	-0.00421724	1.23781	0.0392071	0.359375	CD4T memory
PHF14	0.0046162	0.0133576	-0.00412519	1.03503	0.0390476	0.359375	CD4T memory
PTPRA	0.00583027	0.0126257	-0.000965131	1.6816	0.0388388	0.359375	CD4T memory
ARPC4	-0.00248989	0.0122187	-0.0171984	-0.331786	0.0400064	0.361367	CD4T memory
ICOS	-0.0130902	0.0167366	-0.042917	-0.860175	0.0399214	0.361367	CD4T memory
POLR2E	0.00282201	0.0114416	-0.00579754	0.641685	0.0397714	0.361367	CD4T memory
ZNF655	0.00410586	0.0130532	-0.00484145	0.899414	0.0397448	0.361367	CD4T memory
FOS	0.0587584	0.100052	0.0174646	2.7889	0.0403127	0.362815	CD4T memory
WSB1	-0.00178356	0.0179485	-0.0215156	-0.17716	0.0407799	0.365694	CD4T memory
RPS26	-0.160379	0.0445754	-0.365334	-1.53369	0.0411015	0.367252	CD4T memory
CTSB	0.000699912	0.0112349	-0.00983511	0.130214	0.0416576	0.368376	CD4T memory
FRG1	0.00687802	0.0147571	-0.00100108	1.71094	0.0416721	0.368376	CD4T memory
ZC3H15	0.00299825	0.0163068	-0.0103103	0.441555	0.0414619	0.368376	CD4T memory
AP2B1	0.000216916	0.00888856	-0.00845473	0.0490273	0.0442094	0.369295	CD4T memory
C19orf53	-0.0190008	0.00110619	-0.0391078	-1.85214	0.0445085	0.369295	CD4T memory
CCZ1	-0.00517867	0.0159705	-0.0263279	-0.479924	0.0440214	0.369295	CD4T memory
CMC2	0.00844021	0.0131912	0.00368925	3.48193	0.0451732	0.369295	CD4T memory
DBI	0.0113851	0.0238856	-0.00111547	1.78507	0.043807	0.369295	CD4T memory
EIF4A2	0.0222121	0.0445702	-0.000145927	1.94717	0.0449985	0.369295	CD4T memory
EMB	0.00162752	0.0153174	-0.0120624	0.233009	0.043699	0.369295	CD4T memory
GZMM	0.0101149	0.0195971	0.000632787	2.09076	0.0450623	0.369295	CD4T memory
KHDRBS1	-0.0213135	-0.00358414	-0.0390429	-2.35619	0.0428019	0.369295	CD4T memory
PHF11	-0.0268741	0.00838795	-0.0621361	-1.49374	0.0422379	0.369295	CD4T memory
PSMD8	0.0125089	0.0200381	0.00497971	3.25626	0.0426788	0.369295	CD4T memory
PSME1	0.0366177	0.0622053	0.0110302	2.80486	0.0448255	0.369295	CD4T memory
PSME2	0.0132356	0.0281749	-0.0017037	1.73645	0.0436858	0.369295	CD4T memory
RASSF3	0.00319657	0.00987586	-0.00348273	0.937995	0.0429833	0.369295	CD4T memory
RNMT	0.000916776	0.0187676	-0.016934	0.100659	0.0426744	0.369295	CD4T memory
RP11-18H21.1	-0.0781265	0.014114	-0.170367	-1.66006	0.0450805	0.369295	CD4T memory
RPS27	-0.0148244	0.000882029	-0.0305309	-1.8499	0.0445395	0.369295	CD4T memory
SERPINB9	-0.0365546	-0.00135122	-0.071758	-2.03519	0.04477	0.369295	CD4T memory
SLC25A26	0.00566102	0.0188923	-0.0075703	0.83857	0.0433688	0.369295	CD4T memory
TAGAP	0.0174217	0.0278021	0.00704125	3.28945	0.0439831	0.369295	CD4T memory
TPR	0.0104954	0.0251821	-0.0041913	1.40063	0.0446146	0.369295	CD4T memory
USP1	0.00717675	0.0103796	0.00397388	4.39173	0.0451955	0.369295	CD4T memory
VIM	-0.0567233	-0.0138171	-0.0996295	-2.59113	0.0438659	0.369295	CD4T memory
CCND2	0.00535975	0.0164364	-0.00571692	0.948382	0.045832	0.370836	CD4T memory
EIF3I	-0.0007989	0.0143556	-0.0159534	-0.103323	0.0456456	0.370836	CD4T memory
EMC6	0.00232051	0.0121559	-0.0075149	0.462423	0.0457669	0.370836	CD4T memory
TSPYL2	0.00624431	0.019621	-0.00713237	0.914922	0.0462003	0.372602	CD4T memory
NOSIP	0.0300032	0.0543418	0.00566461	2.41613	0.0468153	0.374492	CD4T memory
SIRT2	-0.00077991	0.0104631	-0.012023	-0.135959	0.0467605	0.374492	CD4T memory
TXNDC17	0.0034507	0.0133832	-0.0064818	0.680921	0.0468869	0.374492	CD4T memory
NDUFA6	0.00443392	0.0195278	-0.01066	0.575749	0.0478892	0.380053	CD4T memory
TRMT112	0.0229005	0.0376514	0.00814948	3.04279	0.0478677	0.380053	CD4T memory
CITED2	0.00981686	0.0172802	0.00235351	2.57802	0.0484421	0.380792	CD4T memory
SETD2	0.000495561	0.0120549	-0.0110638	0.0840259	0.0483092	0.380792	CD4T memory
VMP1	0.00817442	0.0298089	-0.01346	0.740558	0.0482645	0.380792	CD4T memory
AIM1	-0.0127486	0.016315	-0.0418122	-0.859729	0.0508608	0.381744	CD4T memory
BSG	0.0089251	0.0174308	0.000419365	2.0566	0.0547754	0.381744	CD4T memory
C16orf80	0.00748946	0.0128209	0.00215802	2.75331	0.049312	0.381744	CD4T memory
CCNC	-0.0215571	0.00384512	-0.0469593	-1.66329	0.0506422	0.381744	CD4T memory
CD63	0.00867147	0.0130881	0.00425482	3.84812	0.0498403	0.381744	CD4T memory
CKLF	0.00880881	0.0155557	0.00206189	2.55894	0.0538436	0.381744	CD4T memory
CLK1	0.0165845	0.0352527	-0.00208384	1.74118	0.0492296	0.381744	CD4T memory
CLTA	-0.0105088	0.00572507	-0.0267428	-1.26876	0.0536867	0.381744	CD4T memory
FAU	-0.014539	-0.000583574	-0.0284945	-2.04192	0.0541968	0.381744	CD4T memory
FKBP1A	-0.00498014	0.0139898	-0.0239501	-0.514545	0.048987	0.381744	CD4T memory
GLRX5	0.00409028	0.00823649	-5.5931e-05	1.93352	0.0549186	0.381744	CD4T memory
ITPKB	-0.00661147	0.013656	-0.0268789	-0.639363	0.0535914	0.381744	CD4T memory
KARS	0.00487292	0.0157946	-0.00604877	0.874476	0.0549319	0.381744	CD4T memory
KIAA0907	0.00445084	0.00953611	-0.000634443	1.71544	0.050992	0.381744	CD4T memory
KMT2C	0.00592774	0.00964044	0.00221503	3.12929	0.0549744	0.381744	CD4T memory
LAT	0.0186189	0.0293608	0.00787706	3.39722	0.0520874	0.381744	CD4T memory
LSP1	0.0207555	0.0322848	0.00922613	3.52839	0.0548609	0.381744	CD4T memory
MALAT1	0.0199008	0.0431592	-0.00335763	1.67702	0.052709	0.381744	CD4T memory
MPC2	0.00709263	0.0162629	-0.00207765	1.51591	0.0511341	0.381744	CD4T memory
MX2	-0.0531954	0.00903996	-0.115431	-1.67527	0.0533984	0.381744	CD4T memory
NOP58	-0.0223612	0.00189577	-0.0466183	-1.80679	0.0547019	0.381744	CD4T memory
ODC1	0.00849308	0.032294	-0.0153078	0.69939	0.0538086	0.381744	CD4T memory
P4HB	-0.00674788	0.00977548	-0.0232712	-0.800418	0.0529188	0.381744	CD4T memory
PBRM1	0.00490238	0.0101198	-0.000315099	1.8416	0.0510933	0.381744	CD4T memory
PDIA3	-0.00496859	0.0135349	-0.0234721	-0.526292	0.0529688	0.381744	CD4T memory
PFN1	0.0426031	0.0772648	0.00794141	2.40902	0.0504683	0.381744	CD4T memory
RBM4	0.00737365	0.0134121	0.00133517	2.39333	0.0530138	0.381744	CD4T memory
RP11-138A9.1	0.0028121	0.0484542	-0.04283	0.120757	0.0553252	0.381744	CD4T memory
RPA3	-0.0161235	0.00232983	-0.0345768	-1.71251	0.051785	0.381744	CD4T memory
RPS6KB2	0.00331231	0.00902043	-0.00239582	1.13733	0.0516283	0.381744	CD4T memory
SBDS	0.0193482	0.0350146	0.00368174	2.42057	0.0497306	0.381744	CD4T memory
SRP14	0.0307798	0.057366	0.00419365	2.26912	0.050275	0.381744	CD4T memory
SRRM1	0.016116	0.03213	0.000102102	1.97246	0.051367	0.381744	CD4T memory
SRSF9	0.0118357	0.0197433	0.00392803	2.93355	0.0514462	0.381744	CD4T memory
STAG2	-0.00384626	0.0128066	-0.0204991	-0.452688	0.0537173	0.381744	CD4T memory
SZRD1	0.00573368	0.0105355	0.000931907	2.34034	0.0552402	0.381744	CD4T memory
TAOK3	0.00773499	0.0147571	0.000712902	2.15894	0.0529466	0.381744	CD4T memory
TMEM14B	0.0122308	0.0197533	0.00470834	3.18671	0.0524541	0.381744	CD4T memory
TMEM70	0.000556859	0.00914641	-0.00803269	0.127064	0.0523265	0.381744	CD4T memory
UBE2E3	0.00340373	0.00848766	-0.0016802	1.31221	0.0524117	0.381744	CD4T memory
UBE2S	0.00768904	0.0128828	0.00249527	2.9016	0.0489927	0.381744	CD4T memory
WASF2	0.0107758	0.0188477	0.00270375	2.61646	0.0527178	0.381744	CD4T memory
XBP1	0.00385793	0.0276812	-0.0199653	0.317396	0.0551793	0.381744	CD4T memory
ZNRD1	0.00290244	0.00902276	-0.00321789	0.929473	0.0529501	0.381744	CD4T memory
CD247	-0.0201393	0.00116685	-0.0414455	-1.85262	0.0558724	0.384349	CD4T memory
PTRHD1	0.00653274	0.0111729	0.00189255	2.75936	0.0560122	0.384349	CD4T memory
CXCR4	0.0547631	0.113988	-0.00446148	1.81232	0.0565089	0.386689	CD4T memory
PITPNC1	-0.0105751	0.0127211	-0.0338713	-0.889707	0.0569881	0.388897	CD4T memory
SSR4	-0.010878	0.0068312	-0.0285873	-1.20392	0.0571878	0.389102	CD4T memory
TRAT1	-0.0340526	-0.00643858	-0.0616667	-2.41696	0.0573314	0.389102	CD4T memory
UBE2B	-0.0157205	0.00672066	-0.0381617	-1.373	0.0574968	0.389161	CD4T memory
FOXP1	-0.0334215	-0.00847184	-0.0583712	-2.62548	0.0580244	0.391009	CD4T memory
TARDBP	0.00494552	0.0127417	-0.00285066	1.24331	0.0580846	0.391009	CD4T memory
DNAJB6	0.0112961	0.0351442	-0.012552	0.928372	0.0590863	0.395607	CD4T memory
RP11-347P5.1	-0.0803016	-0.0100104	-0.150593	-2.23909	0.0590787	0.395607	CD4T memory
POLR3E	-0.0189181	0.00772389	-0.0455601	-1.39174	0.0593226	0.396122	CD4T memory
BPTF	0.00296187	0.0125951	-0.00667136	0.602617	0.0599521	0.397354	CD4T memory
NDUFA3	0.00443283	0.0200183	-0.0111526	0.557454	0.059987	0.397354	CD4T memory
NOL7	-0.0096545	0.0108083	-0.0301173	-0.924726	0.0598033	0.397354	CD4T memory
AC016831.7	0.00439602	0.0302958	-0.0215037	0.332669	0.0607304	0.397697	CD4T memory
ARPP19	0.00612858	0.0190817	-0.00682458	0.927326	0.0612277	0.397697	CD4T memory
B2M	0.0276943	0.0510637	0.00432487	2.32269	0.060893	0.397697	CD4T memory
IMP4	0.00289423	0.0100222	-0.00423378	0.795816	0.0605487	0.397697	CD4T memory
NGDN	0.00631101	0.0134545	-0.000832454	1.73156	0.0612496	0.397697	CD4T memory
TAF1D	-0.00643278	0.0110177	-0.0238833	-0.722502	0.0604412	0.397697	CD4T memory
TXNL4A	0.00404167	0.0132678	-0.0051844	0.858603	0.0613196	0.397697	CD4T memory
VPS29	0.00419865	0.0113856	-0.00298832	1.14502	0.0606317	0.397697	CD4T memory
TIAL1	0.00600969	0.0104963	0.00152304	2.6253	0.0615804	0.398348	CD4T memory
LIMS1	-0.0047983	0.0137134	-0.02331	-0.508029	0.0629934	0.398525	CD4T memory
MIR24-2	0.0191043	0.0292232	0.00898535	3.70037	0.0623868	0.398525	CD4T memory
NDUFA1	0.00350902	0.0219386	-0.0149205	0.373181	0.0630517	0.398525	CD4T memory
NDUFA12	0.0151077	0.0264335	0.003782	2.61445	0.0621708	0.398525	CD4T memory
SAT1	-0.0536842	0.00092011	-0.108288	-1.92694	0.0625269	0.398525	CD4T memory
SMS	-0.00792893	0.00705976	-0.0229176	-1.03681	0.0623076	0.398525	CD4T memory
SPTY2D1	0.00678068	0.0115202	0.00204112	2.80403	0.0626519	0.398525	CD4T memory
SYPL1	-0.015762	0.00554487	-0.0370689	-1.44991	0.0628892	0.398525	CD4T memory
TLE3	0.00706682	0.0142226	-8.89294e-05	1.93561	0.0621682	0.398525	CD4T memory
VPS13C	0.00573277	0.00816968	0.00329585	4.61075	0.063392	0.399659	CD4T memory
CD6	-0.0016053	0.0188489	-0.0220595	-0.153824	0.0638495	0.400662	CD4T memory
RBPJ	-0.0120346	0.0138808	-0.0379499	-0.910169	0.0638736	0.400662	CD4T memory
ARHGAP15	0.0138382	0.038416	-0.0107395	1.10354	0.0643164	0.401412	CD4T memory
LAMTOR5	0.00396489	0.0192842	-0.0113544	0.507272	0.0642079	0.401412	CD4T memory
CTDSP1	0.00675112	0.0100005	0.00350174	4.07215	0.0649548	0.40438	CD4T memory
S100A6	0.0484988	0.0958734	0.00112412	2.00647	0.0658647	0.408	CD4T memory
U2SURP	-0.0175204	0.00230553	-0.0373464	-1.73204	0.0658471	0.408	CD4T memory
ETFB	0.00461511	0.00950801	-0.000277786	1.84869	0.0661606	0.408029	CD4T memory
FOSB	0.0223104	0.038412	0.0062089	2.71574	0.0661979	0.408029	CD4T memory
KLHL24	0.00603938	0.010613	0.00146581	2.58812	0.0666647	0.408877	CD4T memory
NUB1	-0.000506762	0.0170676	-0.0180812	-0.0565161	0.066563	0.408877	CD4T memory
KLF6	0.0322041	0.0691393	-0.00473108	1.70891	0.0669614	0.409685	CD4T memory
DDX27	-0.000454666	0.0169189	-0.0178282	-0.0512923	0.0672233	0.410277	CD4T memory
HLA-C	0.0596796	0.137867	-0.0185075	1.49603	0.0677205	0.41171	CD4T memory
SMC5	0.00723388	0.0106743	0.00379342	4.12101	0.0677897	0.41171	CD4T memory
ARL4C	0.0230764	0.0587605	-0.0126077	1.26748	0.0685337	0.415214	CD4T memory
ANP32E	0.00781922	0.0118728	0.00376565	3.78071	0.0697153	0.417284	CD4T memory
DUSP2	0.0463908	0.0923784	0.000403329	1.97715	0.0692112	0.417284	CD4T memory
PDXDC1	-0.000360656	0.0114409	-0.0121622	-0.0598965	0.0696045	0.417284	CD4T memory
RPS16	-0.0101213	0.00823059	-0.0284732	-1.08095	0.0694933	0.417284	CD4T memory
UBL5	0.00245197	0.0206495	-0.0157455	0.26409	0.0696691	0.417284	CD4T memory
MRPS34	0.00207214	0.00993396	-0.00578967	0.516589	0.0700071	0.418023	CD4T memory
MOAP1	0.000162697	0.00862689	-0.0083015	0.0376739	0.0703464	0.419042	CD4T memory
ACTR2	0.0129983	0.0211256	0.00487108	3.13467	0.0738563	0.419856	CD4T memory
AHNAK	0.0129789	0.0239583	0.00199945	2.31689	0.0758012	0.419856	CD4T memory
ARAP2	0.00140078	0.0141516	-0.0113501	0.215317	0.0740168	0.419856	CD4T memory
ARPC5L	0.00776085	0.013619	0.00190267	2.59654	0.0801867	0.419856	CD4T memory
ARRDC2	0.00883335	0.0218247	-0.00415803	1.33266	0.0709527	0.419856	CD4T memory
ASH1L	-0.0171155	0.00195947	-0.0361905	-1.75863	0.0818933	0.419856	CD4T memory
ATP6AP2	0.00653231	0.0143053	-0.00124072	1.64712	0.0794288	0.419856	CD4T memory
BOLA3	-0.00489396	0.011478	-0.0212659	-0.585881	0.0797426	0.419856	CD4T memory
C17orf89	-0.0150553	0.00596118	-0.0360717	-1.40403	0.0745387	0.419856	CD4T memory
C19orf66	-0.0115758	0.0167642	-0.0399158	-0.800573	0.0821897	0.419856	CD4T memory
C7orf55-LUC7L2	0.00617855	0.0101185	0.00223858	3.07356	0.0801076	0.419856	CD4T memory
CBX6	-0.0170624	0.00485026	-0.0389751	-1.52614	0.0716695	0.419856	CD4T memory
CCT8	0.00370204	0.0146362	-0.00723214	0.663595	0.0827315	0.419856	CD4T memory
CD96	-0.00652387	0.0124056	-0.0254534	-0.675482	0.0778307	0.419856	CD4T memory
CDK17	0.00184403	0.0105325	-0.0068444	0.415982	0.0768569	0.419856	CD4T memory
CERK	0.0080423	0.0142637	0.00182092	2.53362	0.0769543	0.419856	CD4T memory
CHD1	0.0171663	0.0458647	-0.0115321	1.17238	0.0759538	0.419856	CD4T memory
CIRBP	0.017836	0.0452104	-0.00953833	1.27703	0.081334	0.419856	CD4T memory
DBF4	0.00391409	0.0141849	-0.00635673	0.74692	0.0788291	0.419856	CD4T memory
DCXR	-0.00554457	0.0191651	-0.0302543	-0.439793	0.0818001	0.419856	CD4T memory
DNAJC2	0.00229164	0.0122858	-0.00770255	0.449415	0.0727353	0.419856	CD4T memory
DPY30	0.00210629	0.0127944	-0.00858185	0.386247	0.0761269	0.419856	CD4T memory
EIF6	-0.00519452	0.0102552	-0.0206442	-0.658982	0.0816876	0.419856	CD4T memory
ELF2	-0.00934308	0.00656256	-0.0252487	-1.1513	0.0726087	0.419856	CD4T memory
FAM204A	0.00723705	0.0145236	-4.9456e-05	1.94666	0.0763181	0.419856	CD4T memory
FKBP8	0.0132111	0.0221337	0.0042885	2.90199	0.0822426	0.419856	CD4T memory
FOXN3	0.00850474	0.0131179	0.00389157	3.61334	0.0805937	0.419856	CD4T memory
GLIPR1	-0.00311556	0.0242865	-0.0305176	-0.222844	0.0757707	0.419856	CD4T memory
GSPT1	0.00206736	0.0188659	-0.0147311	0.241209	0.0722678	0.419856	CD4T memory
HGSNAT	-0.0340684	0.0065595	-0.0746963	-1.64352	0.0806227	0.419856	CD4T memory
HLA-DPB1	0.00222377	0.0113754	-0.00692786	0.476255	0.0835969	0.419856	CD4T memory
HMGXB4	-0.00292894	0.00967249	-0.0155304	-0.455553	0.0785274	0.419856	CD4T memory
HSPE1	0.00725134	0.028001	-0.0134983	0.684944	0.073884	0.419856	CD4T memory
IK	0.000726054	0.0162656	-0.0148135	0.0915752	0.0731865	0.419856	CD4T memory
IL32	0.0613107	0.0989796	0.0236419	3.19009	0.0799627	0.419856	CD4T memory
IL6ST	-0.0156108	0.0101958	-0.0414175	-1.18561	0.0833646	0.419856	CD4T memory
ITK	-0.0232484	0.0133096	-0.0598064	-1.2464	0.0736518	0.419856	CD4T memory
JUND	0.0317445	0.0629559	0.000533132	1.99344	0.0787092	0.419856	CD4T memory
KDM5A	0.00125106	0.0103667	-0.00786455	0.268993	0.0755951	0.419856	CD4T memory
LDHA	-0.0454725	-0.00268683	-0.0882582	-2.08304	0.0802332	0.419856	CD4T memory
LMAN2	0.0066098	0.0129652	0.000254359	2.03841	0.074085	0.419856	CD4T memory
MAP7D1	0.00626361	0.00903751	0.0034897	4.42569	0.0720277	0.419856	CD4T memory
MED30	0.00886853	0.0132053	0.00453178	4.00807	0.0786937	0.419856	CD4T memory
MRPS36	-0.00383146	0.00972822	-0.0173911	-0.553813	0.0791947	0.419856	CD4T memory
MXI1	-0.00781797	0.00870498	-0.0243409	-0.927373	0.0754368	0.419856	CD4T memory
MYL12A	0.0574669	0.0998185	0.0151152	2.65947	0.0832025	0.419856	CD4T memory
NDUFB1	0.0111289	0.0241513	-0.00189351	1.67498	0.0819241	0.419856	CD4T memory
NDUFB5	-0.00481727	0.00913841	-0.018773	-0.676547	0.0811517	0.419856	CD4T memory
NDUFS3	-0.00902836	0.00602716	-0.0240839	-1.17533	0.0756926	0.419856	CD4T memory
NDUFS8	0.00328199	0.0128374	-0.00627337	0.673191	0.0808723	0.419856	CD4T memory
PER1	0.00912243	0.0145901	0.00365478	3.27008	0.0819594	0.419856	CD4T memory
PMEPA1	-0.0202841	0.0110203	-0.0515886	-1.26998	0.0805366	0.419856	CD4T memory
POLD4	0.00972831	0.0177499	0.00170675	2.37699	0.0829933	0.419856	CD4T memory
PSIP1	0.00205331	0.0174944	-0.0133878	0.26063	0.078016	0.419856	CD4T memory
PSMC5	-0.0103539	0.00829711	-0.0290048	-1.08805	0.0827372	0.419856	CD4T memory
RABGGTB	-0.0027016	0.00997793	-0.0153811	-0.417605	0.0734165	0.419856	CD4T memory
RBM27	0.00718866	0.013601	0.000776367	2.19727	0.0727045	0.419856	CD4T memory
RHEB	0.00677449	0.0195933	-0.00604429	1.0358	0.0764026	0.419856	CD4T memory
RNF115	-0.00605557	0.00818023	-0.0202914	-0.833722	0.0735854	0.419856	CD4T memory
RP11-349A22.5	-0.0133697	0.00500428	-0.0317436	-1.42615	0.071807	0.419856	CD4T memory
RPS19	-0.0186794	-0.00190955	-0.0354493	-2.18314	0.0758568	0.419856	CD4T memory
SF1	-0.000255961	0.0229904	-0.0235023	-0.0215808	0.0822585	0.419856	CD4T memory
SLFN5	-0.0608748	0.00631395	-0.128063	-1.77578	0.0805347	0.419856	CD4T memory
SLTM	0.00922753	0.0173936	0.00106144	2.21472	0.0828769	0.419856	CD4T memory
SNX9	-0.0206329	0.00909115	-0.050357	-1.36051	0.0801327	0.419856	CD4T memory
SSH2	-6.38682e-05	0.0117699	-0.0118977	-0.0105781	0.081066	0.419856	CD4T memory
SUMF2	0.00536953	0.0130101	-0.00227103	1.3774	0.0830037	0.419856	CD4T memory
SYF2	-0.0199848	-0.000695941	-0.0392737	-2.03068	0.0779305	0.419856	CD4T memory
TDG	0.00754249	0.0132892	0.00179579	2.57243	0.0746763	0.419856	CD4T memory
TINF2	-0.000597283	0.0100205	-0.011215	-0.110254	0.0820202	0.419856	CD4T memory
TMED4	0.00523596	0.0161764	-0.00570452	0.938011	0.0803171	0.419856	CD4T memory
TOR1AIP2	0.00747131	0.0112969	0.00364572	3.82778	0.0753793	0.419856	CD4T memory
UBE2F	0.00536108	0.00969155	0.00103062	2.42642	0.0726833	0.419856	CD4T memory
UBE2L6	-0.020947	0.0164792	-0.0583733	-1.09697	0.0798891	0.419856	CD4T memory
UBXN1	-0.00609927	0.010474	-0.0226726	-0.721302	0.0807445	0.419856	CD4T memory
VAMP8	-0.021342	0.00158739	-0.0442714	-1.82428	0.0783826	0.419856	CD4T memory
WAC	-0.00547962	0.0106853	-0.0216445	-0.664395	0.0803268	0.419856	CD4T memory
XRN2	-0.0187786	0.00350069	-0.041058	-1.652	0.083667	0.419856	CD4T memory
RP11-640M9.1	-0.0142725	0.0112536	-0.0397987	-1.09588	0.0841862	0.42161	CD4T memory
PKM	-0.0086324	0.0108052	-0.02807	-0.870438	0.0843724	0.421692	CD4T memory
ATG12	0.00570732	0.0176596	-0.00624492	0.935903	0.0861228	0.422261	CD4T memory
CD99	0.0135172	0.0388596	-0.0118252	1.04541	0.0850809	0.422261	CD4T memory
COX11	0.000290715	0.00810871	-0.00752728	0.072882	0.0862607	0.422261	CD4T memory
CST7	0.00877227	0.0241712	-0.0066267	1.11653	0.086526	0.422261	CD4T memory
GMFG	0.0323273	0.056304	0.00835058	2.64258	0.0862546	0.422261	CD4T memory
HECTD1	0.011908	0.0247478	-0.000931661	1.81775	0.0864785	0.422261	CD4T memory
LEPROTL1	-0.000638929	0.0195593	-0.0208372	-0.0619993	0.0853118	0.422261	CD4T memory
MT-CO1	0.0191622	0.0671755	-0.0288511	0.782226	0.086501	0.422261	CD4T memory
MYO1F	0.00453952	0.0103033	-0.00122422	1.54367	0.0855517	0.422261	CD4T memory
SLC2A3	0.0293557	0.0665037	-0.00779231	1.54883	0.0856709	0.422261	CD4T memory
SNRNP27	-0.00110065	0.00980325	-0.0120046	-0.197841	0.0851901	0.422261	CD4T memory
TMEM230	0.0149707	0.0242989	0.00564242	3.1455	0.0856799	0.422261	CD4T memory
CEBPG	-0.000837468	0.00766452	-0.00933945	-0.193062	0.087333	0.423197	CD4T memory
FTH1	-0.0746243	-0.0103694	-0.138879	-2.27626	0.0881221	0.423197	CD4T memory
GPSM3	0.0288626	0.0576267	9.86115e-05	1.96668	0.0876402	0.423197	CD4T memory
GRK6	0.00847434	0.0163614	0.000587254	2.1059	0.0877581	0.423197	CD4T memory
HNRNPL	0.00235124	0.00918676	-0.00448429	0.674175	0.0874381	0.423197	CD4T memory
MAP3K2	0.000707605	0.0176795	-0.0162643	0.0817161	0.0875173	0.423197	CD4T memory
MLLT6	-0.00247727	0.0090886	-0.0140431	-0.419801	0.0870361	0.423197	CD4T memory
NDFIP1	-0.0178703	0.00510018	-0.0408409	-1.52479	0.0879621	0.423197	CD4T memory
RGCC	0.0760354	0.161109	-0.00903801	1.75174	0.0882512	0.423197	CD4T memory
GPATCH8	-0.00113325	0.0103515	-0.012618	-0.193398	0.088816	0.425085	CD4T memory
AES	0.0231168	0.0560011	-0.00976761	1.3778	0.0934851	0.425585	CD4T memory
ANKLE2	0.00232209	0.00979834	-0.00515416	0.608756	0.089804	0.425585	CD4T memory
AQP3	0.0126511	0.0223478	0.00295444	2.55713	0.0911853	0.425585	CD4T memory
ARPC1B	0.0218208	0.0486899	-0.00504835	1.59171	0.0907109	0.425585	CD4T memory
BCL2A1	0.00270399	0.00977429	-0.0043663	0.749577	0.0933961	0.425585	CD4T memory
C14orf119	-0.00659846	0.00796065	-0.0211576	-0.888293	0.0920103	0.425585	CD4T memory
CCNDBP1	-0.00299113	0.0102577	-0.01624	-0.442491	0.09198	0.425585	CD4T memory
CD3D	0.0239266	0.0531295	-0.0052763	1.60584	0.0905228	0.425585	CD4T memory
CWC25	0.00351091	0.0119133	-0.00489143	0.81897	0.0924137	0.425585	CD4T memory
DAP3	0.0114228	0.0202145	0.00263117	2.54654	0.0896582	0.425585	CD4T memory
DENR	0.00614056	0.0110237	0.00125738	2.46464	0.0938232	0.425585	CD4T memory
EHD4	0.00518852	0.0131381	-0.00276109	1.27922	0.0932647	0.425585	CD4T memory
HLA-DRA	-0.00456806	0.0110657	-0.0202018	-0.572686	0.0903868	0.425585	CD4T memory
LAP3	-0.00849259	0.0135561	-0.0305413	-0.754928	0.0915871	0.425585	CD4T memory
MAPK1IP1L	0.000582706	0.0176024	-0.016437	0.0671036	0.089108	0.425585	CD4T memory
MYLIP	-0.00313416	0.0160201	-0.0222885	-0.320703	0.0939082	0.425585	CD4T memory
NAMPT	-0.0052865	0.0123677	-0.0229407	-0.586907	0.0892798	0.425585	CD4T memory
OSTF1	0.00756152	0.0137541	0.0013689	2.39322	0.093733	0.425585	CD4T memory
PDHB	-0.000338432	0.0086297	-0.00930656	-0.0739636	0.0915681	0.425585	CD4T memory
PRKCQ-AS1	-0.012013	0.0188199	-0.0428458	-0.763633	0.0924823	0.425585	CD4T memory
RAB6A	0.00424898	0.0125216	-0.0040236	1.00668	0.093858	0.425585	CD4T memory
RBM39	0.0208944	0.0446141	-0.00282533	1.72651	0.0917811	0.425585	CD4T memory
RIF1	-0.00948569	0.00853675	-0.0275081	-1.03158	0.0907613	0.425585	CD4T memory
ROCK1	0.005985	0.0169007	-0.00493073	1.07463	0.093659	0.425585	CD4T memory
SMAP2	-0.0212869	0.00747234	-0.0500462	-1.45072	0.0911565	0.425585	CD4T memory
SRSF4	-0.00892321	0.00959351	-0.0274399	-0.944507	0.0942319	0.425585	CD4T memory
TC2N	0.00442916	0.0153888	-0.0065305	0.792086	0.0934606	0.425585	CD4T memory
UBL3	0.000665896	0.0115025	-0.0101708	0.120437	0.0941255	0.425585	CD4T memory
UBXN4	0.00475879	0.0195416	-0.0100241	0.630937	0.0942133	0.425585	CD4T memory
XRCC5	-0.00242032	0.0140587	-0.0188994	-0.287865	0.089484	0.425585	CD4T memory
ZNF622	-0.00379084	0.0085004	-0.0160821	-0.604488	0.0923897	0.425585	CD4T memory
GGA1	0.00118431	0.00983325	-0.00746463	0.268381	0.0948938	0.427797	CD4T memory
IL2RG	0.0148227	0.0336821	-0.00403669	1.54045	0.0951361	0.428113	CD4T memory
RP1-313I6.12	0.00975098	0.0194916	1.03273e-05	1.96204	0.0956658	0.429718	CD4T memory
AZIN1	-0.00431168	0.0110651	-0.0196885	-0.549578	0.0967573	0.430115	CD4T memory
FYB	0.0342022	0.0615263	0.00687815	2.45334	0.0959623	0.430115	CD4T memory
GNAI3	0.00712224	0.0106153	0.0036292	3.99633	0.0963159	0.430115	CD4T memory
IDS	0.0102402	0.0328357	-0.0123553	0.888247	0.0970152	0.430115	CD4T memory
MIAT	-0.005359	0.0200875	-0.0308055	-0.412766	0.0974857	0.430115	CD4T memory
PLEKHJ1	0.000623618	0.00950405	-0.00825681	0.137636	0.0973221	0.430115	CD4T memory
PSMA1	-0.0174794	0.00220806	-0.0371668	-1.74014	0.0970661	0.430115	CD4T memory
RAB22A	0.00739622	0.0121987	0.00259371	3.01849	0.0974563	0.430115	CD4T memory
RANBP1	0.00918096	0.022341	-0.0039791	1.36735	0.0973404	0.430115	CD4T memory
SUMO2	-0.00652225	0.00994966	-0.0229942	-0.776071	0.0972428	0.430115	CD4T memory
ALDOA	0.00375114	0.0265677	-0.0190654	0.322226	0.0992543	0.432574	CD4T memory
ATRAID	0.00453631	0.0135889	-0.00451625	0.982153	0.099262	0.432574	CD4T memory
KIAA1143	-0.0139383	0.0064546	-0.0343312	-1.33961	0.0987563	0.432574	CD4T memory
MAX	0.00434046	0.0168745	-0.00819357	0.678723	0.098665	0.432574	CD4T memory
NENF	0.00617022	0.0115861	0.000754356	2.23296	0.0988043	0.432574	CD4T memory
YAF2	0.00686257	0.0155617	-0.0018366	1.54617	0.0992301	0.432574	CD4T memory
ZRANB2	0.00761915	0.0150698	0.000168503	2.00429	0.0983643	0.432574	CD4T memory
HNRNPM	-0.00637865	0.0103236	-0.0230809	-0.748516	0.099761	0.433228	CD4T memory
LAMP1	0.00278847	0.0118062	-0.00622922	0.606064	0.0997402	0.433228	CD4T memory
ANKH	-0.0140121	0.00839668	-0.0364208	-1.22556	0.102186	0.433453	CD4T memory
BLOC1S4	0.000856801	0.0109186	-0.00920503	0.166898	0.101328	0.433453	CD4T memory
CIB1	0.0202489	0.0402472	0.000250622	1.98453	0.102376	0.433453	CD4T memory
DDX21	-0.0303664	0.00093349	-0.0616662	-1.90151	0.100115	0.433453	CD4T memory
HELZ2	-0.0489805	0.0320176	-0.129979	-1.18521	0.10148	0.433453	CD4T memory
ILF2	-0.00822655	0.00790986	-0.024363	-0.999215	0.102328	0.433453	CD4T memory
PAFAH1B1	0.00691023	0.0179816	-0.00416111	1.22332	0.100774	0.433453	CD4T memory
PLEKHB2	-0.00243746	0.0172664	-0.0221414	-0.242456	0.10243	0.433453	CD4T memory
POLR2B	-0.00500169	0.00741122	-0.0174146	-0.789753	0.102317	0.433453	CD4T memory
PTGER4	0.00542849	0.0271818	-0.0163248	0.489105	0.101072	0.433453	CD4T memory
RPL27A	-0.010374	0.00277079	-0.0235187	-1.54682	0.101765	0.433453	CD4T memory
SF3B2	-0.00309391	0.0118148	-0.0180026	-0.406741	0.101087	0.433453	CD4T memory
SRRM2	-0.0207962	0.00302852	-0.0446209	-1.71082	0.101497	0.433453	CD4T memory
TWISTNB	0.00710157	0.0172513	-0.00304812	1.37135	0.101237	0.433453	CD4T memory
UFC1	0.0171095	0.031518	0.002701	2.32738	0.100941	0.433453	CD4T memory
APOBEC3C	0.00461363	0.00770997	0.00151728	2.92039	0.103357	0.433684	CD4T memory
DAZAP1	0.00563929	0.00940811	0.00187047	2.9327	0.103649	0.433684	CD4T memory
ESD	-0.00733711	0.0107413	-0.0254155	-0.795451	0.10287	0.433684	CD4T memory
GZMA	0.00545606	0.00840667	0.00250544	3.62422	0.10347	0.433684	CD4T memory
PAPOLA	0.00342448	0.019351	-0.012502	0.421428	0.103379	0.433684	CD4T memory
SURF4	-0.00105041	0.0124608	-0.0145616	-0.152375	0.103707	0.433684	CD4T memory
WBSCR22	-0.00317166	0.00978779	-0.0161311	-0.479677	0.103223	0.433684	CD4T memory
ELF1	0.0181276	0.0385089	-0.00225363	1.74324	0.1055	0.434018	CD4T memory
FXYD5	-0.0188907	-0.00219635	-0.035585	-2.21782	0.104867	0.434018	CD4T memory
LBR	-0.0106573	0.00707712	-0.0283917	-1.17782	0.105534	0.434018	CD4T memory
NR4A2	0.0516399	0.099044	0.00423581	2.1351	0.104956	0.434018	CD4T memory
RER1	-0.0026092	0.00892512	-0.0141435	-0.443367	0.104252	0.434018	CD4T memory
RPL13A	-0.0107254	0.00885582	-0.0303066	-1.07355	0.105384	0.434018	CD4T memory
SNRNP70	0.00823262	0.0147625	0.00170275	2.47105	0.104641	0.434018	CD4T memory
SYNCRIP	0.00758995	0.0130683	0.00211162	2.71543	0.1051	0.434018	CD4T memory
TLN1	-0.000789875	0.0075152	-0.00909495	-0.186407	0.105102	0.434018	CD4T memory
XIST	0.0237167	0.0391078	0.0083255	3.02016	0.104968	0.434018	CD4T memory
DAD1	0.00936634	0.018861	-0.000128346	1.93347	0.10572	0.434062	CD4T memory
RPL22L1	0.00265491	0.02179	-0.0164802	0.271937	0.106138	0.435062	CD4T memory
ETHE1	-0.0182248	0.00551269	-0.0419623	-1.50479	0.106766	0.435477	CD4T memory
GOLT1B	0.000777882	0.0120482	-0.0104924	0.135278	0.106674	0.435477	CD4T memory
PARL	-0.0031986	0.00853527	-0.0149325	-0.534277	0.106592	0.435477	CD4T memory
RBM5	-0.00145951	0.0100769	-0.0129959	-0.24796	0.107339	0.437099	CD4T memory
NDUFS5	0.0150907	0.0403039	-0.0101225	1.17309	0.107744	0.437149	CD4T memory
RBM8A	0.0137282	0.0327836	-0.00532709	1.41204	0.107879	0.437149	CD4T memory
S100A4	0.0583068	0.122489	-0.00587492	1.78056	0.107566	0.437149	CD4T memory
NIFK	-0.00770683	0.00702963	-0.0224433	-1.02502	0.108208	0.437766	CD4T memory
PTPRC	-0.0507891	NA	NA	NA	0.108529	0.43835	CD4T memory
CD44	-0.00780443	0.0193542	-0.034963	-0.563225	0.11011	0.439734	CD4T memory
EFHD2	0.00596909	0.0173813	-0.00544315	1.02515	0.109862	0.439734	CD4T memory
FAM129A	-0.0137789	0.0206972	-0.0482549	-0.783329	0.109084	0.439734	CD4T memory
FNTA	-0.00110444	0.00878818	-0.0109971	-0.218816	0.109311	0.439734	CD4T memory
PBX4	-0.0152645	0.0102368	-0.0407657	-1.17319	0.110087	0.439734	CD4T memory
PSMD9	-0.00110595	0.00963685	-0.0118488	-0.201775	0.109875	0.439734	CD4T memory
SMIM12	-0.00768738	0.00754093	-0.0229157	-0.989407	0.109809	0.439734	CD4T memory
CHMP4A	0.0110942	0.0204182	0.0017703	2.33209	0.110316	0.439848	CD4T memory
CCDC57	-0.0125141	0.0119068	-0.036935	-1.00435	0.110746	0.440855	CD4T memory
NPC2	0.00851232	0.0174848	-0.000460135	1.85945	0.110924	0.440856	CD4T memory
DNAJB1	0.0247369	0.044554	0.00491979	2.44654	0.111111	0.440892	CD4T memory
SPCS2	-0.0106545	0.0123546	-0.0336636	-0.907573	0.111572	0.441315	CD4T memory
SSBP4	0.00340546	0.0122685	-0.00545755	0.753082	0.11145	0.441315	CD4T memory
CCL4	0.0150057	0.0276278	0.00238353	2.33008	0.112492	0.441393	CD4T memory
COPS6	0.008482	0.0139626	0.00300144	3.03334	0.112314	0.441393	CD4T memory
DUSP1	0.0533558	0.0941623	0.0125493	2.56272	0.113191	0.441393	CD4T memory
DUSP4	-0.0170168	0.0380901	-0.0721237	-0.605231	0.113088	0.441393	CD4T memory
MTCH1	0.00607618	0.0141824	-0.00203	1.46914	0.111827	0.441393	CD4T memory
NDUFB10	0.00664059	0.016246	-0.00296485	1.35499	0.112925	0.441393	CD4T memory
NXF1	0.000760774	0.00983714	-0.00831559	0.164283	0.112802	0.441393	CD4T memory
OCIAD1	-0.00106384	0.0151065	-0.0172341	-0.128945	0.112714	0.441393	CD4T memory
PTPN1	0.00244571	0.0138636	-0.0089722	0.419823	0.112556	0.441393	CD4T memory
CBX3	0.00388158	0.0197562	-0.011993	0.479241	0.113556	0.441801	CD4T memory
CEP350	-0.010573	0.00546104	-0.0266071	-1.29242	0.114799	0.441801	CD4T memory
CFL1	0.037931	0.0783894	-0.00252739	1.83753	0.114896	0.441801	CD4T memory
DSTN	0.015781	0.0272124	0.00434958	2.70572	0.114429	0.441801	CD4T memory
MED6	-0.00449128	0.010367	-0.0193495	-0.592448	0.114197	0.441801	CD4T memory
REL	0.0153973	0.0505489	-0.0197544	0.858511	0.113747	0.441801	CD4T memory
SEC61G	0.00676417	0.026871	-0.0133427	0.659354	0.114571	0.441801	CD4T memory
TNFRSF25	0.0161861	0.028128	0.00424422	2.65655	0.114897	0.441801	CD4T memory
WIPF1	0.0163764	0.0282544	0.00449838	2.70223	0.114503	0.441801	CD4T memory
C9orf78	0.00044314	0.0169299	-0.0160436	0.052681	0.115579	0.441951	CD4T memory
EIF4A1	0.0187234	0.0410867	-0.00363981	1.64096	0.11551	0.441951	CD4T memory
PET100	-0.00673169	0.0124077	-0.0258711	-0.689358	0.115566	0.441951	CD4T memory
RPL31	-0.0101155	0.00967712	-0.0299081	-1.00169	0.115825	0.441951	CD4T memory
SEPT1	0.00091966	0.0152046	-0.0133653	0.126182	0.11577	0.441951	CD4T memory
MSN	0.0116103	0.0228612	0.000359437	2.02258	0.116539	0.443991	CD4T memory
RPS27L	-0.0212967	0.00234814	-0.0449415	-1.76532	0.116847	0.444482	CD4T memory
CCT3	-0.00625803	0.0153739	-0.0278899	-0.567011	0.117267	0.444719	CD4T memory
UBE2G1	0.00125749	0.00879514	-0.00628015	0.326978	0.117215	0.444719	CD4T memory
HLA-F	0.00758833	0.0199246	-0.00474794	1.20562	0.118212	0.446939	CD4T memory
RFC1	0.000167079	0.0117932	-0.0114591	0.0281666	0.118086	0.446939	CD4T memory
CAP1	0.00957291	0.0212133	-0.00206747	1.61185	0.119176	0.447867	CD4T memory
CDK11A	-0.0131944	0.00969054	-0.0360794	-1.13003	0.121212	0.447867	CD4T memory
CRTC3	0.00554345	0.0158303	-0.0047434	1.0562	0.120545	0.447867	CD4T memory
DHX9	0.000800644	0.0107343	-0.00913302	0.157971	0.120102	0.447867	CD4T memory
ESF1	0.00648603	0.0142157	-0.00124361	1.64463	0.119262	0.447867	CD4T memory
GGNBP2	-0.00311613	0.00934721	-0.0155795	-0.490037	0.119631	0.447867	CD4T memory
MRPS12	-0.00867141	0.00690313	-0.0242459	-1.09125	0.121342	0.447867	CD4T memory
NAE1	-0.00212752	0.00987511	-0.0141301	-0.347413	0.120876	0.447867	CD4T memory
POLR2J3	0.0115878	0.0212283	0.00194741	2.35588	0.119585	0.447867	CD4T memory
PRR7	-0.000351887	0.0134867	-0.0141905	-0.0498378	0.119217	0.447867	CD4T memory
SAT2	0.00263186	0.00987579	-0.00461207	0.712094	0.12025	0.447867	CD4T memory
SATB1	-0.0244578	0.00621588	-0.0551314	-1.56279	0.121284	0.447867	CD4T memory
ST3GAL1	-0.000672155	0.0100532	-0.0113975	-0.122831	0.120971	0.447867	CD4T memory
USP47	-0.0103093	0.00660472	-0.0272233	-1.19462	0.120639	0.447867	CD4T memory
VCP	0.00376956	0.0120194	-0.00448031	0.895554	0.120117	0.447867	CD4T memory
ZCRB1	0.00479445	0.00912951	0.000459391	2.16766	0.121108	0.447867	CD4T memory
H2AFY	0.00714516	0.0151811	-0.000890797	1.7427	0.122278	0.45065	CD4T memory
SCNM1	0.00472885	0.0116179	-0.0021602	1.34538	0.12276	0.451757	CD4T memory
DDIT3	0.00672043	0.0158489	-0.00240803	1.44294	0.123255	0.451815	CD4T memory
KLF13	0.0111532	0.0195496	0.00275684	2.60349	0.123501	0.451815	CD4T memory
LAPTM4A	-0.00881258	0.00841829	-0.0260435	-1.00241	0.123503	0.451815	CD4T memory
RASAL3	-0.00286242	0.00811733	-0.0138422	-0.510962	0.123067	0.451815	CD4T memory
ABI1	0.0043616	0.00954823	-0.00082502	1.6482	0.123899	0.452597	CD4T memory
CCDC69	0.00245754	0.0121536	-0.00723855	0.496766	0.12615	0.45905	CD4T memory
LGALS8	-0.0167074	0.0106397	-0.0440544	-1.19742	0.126024	0.45905	CD4T memory
TTC3	0.00620672	0.0205429	-0.00812946	0.848549	0.12622	0.45905	CD4T memory
ATP2B1	0.017485	0.033966	0.00100409	2.07937	0.128491	0.4599	CD4T memory
BLOC1S1	0.00142798	0.0157879	-0.0129319	0.194903	0.12706	0.4599	CD4T memory
CFDP1	0.00506811	0.0101403	-4.07303e-06	1.95839	0.127601	0.4599	CD4T memory
CYFIP2	-0.00382493	0.0112633	-0.0189131	-0.496861	0.127563	0.4599	CD4T memory
CYTIP	-0.0124376	0.0121877	-0.0370629	-0.989926	0.12813	0.4599	CD4T memory
ELOF1	0.00073699	0.0110828	-0.00960885	0.139619	0.128007	0.4599	CD4T memory
GPR171	-0.0171024	0.0196724	-0.0538773	-0.911498	0.127714	0.4599	CD4T memory
LMNA	0.0337943	0.0808917	-0.0133031	1.40635	0.127874	0.4599	CD4T memory
MRPL52	-0.013174	0.00482571	-0.0311736	-1.4345	0.127616	0.4599	CD4T memory
RAB1A	0.00628793	0.0112559	0.00131992	2.48069	0.128053	0.4599	CD4T memory
RPLP1	-0.00880614	0.00999801	-0.0276103	-0.917867	0.128354	0.4599	CD4T memory
BAZ1A	-0.0363916	-0.000298375	-0.0724849	-1.97617	0.1294	0.46024	CD4T memory
CALM1	0.0281862	0.0586996	-0.00232722	1.81048	0.129106	0.46024	CD4T memory
HSD17B10	0.000281383	0.00903498	-0.00847222	0.0630027	0.130351	0.46024	CD4T memory
RAB18	0.00853208	0.0146324	0.0024318	2.74128	0.130306	0.46024	CD4T memory
RAB5A	-0.00159926	0.00847942	-0.0116779	-0.311003	0.129685	0.46024	CD4T memory
RHBDD2	0.00350877	0.0175113	-0.0104937	0.491132	0.1302	0.46024	CD4T memory
RIC3	0.0063581	0.012341	0.000375219	2.08288	0.129806	0.46024	CD4T memory
RPAIN	0.00431668	0.0120244	-0.003391	1.09768	0.128895	0.46024	CD4T memory
SET	-0.0201123	0.00195062	-0.0421753	-1.78668	0.129772	0.46024	CD4T memory
TACC1	0.00252225	0.0109943	-0.00594978	0.583511	0.130438	0.46024	CD4T memory
EIF3L	-0.00230724	0.0181826	-0.0227971	-0.2207	0.130699	0.460504	CD4T memory
GPR132	-0.0114449	0.00624669	-0.0291366	-1.26793	0.132469	0.464733	CD4T memory
IRF7	-0.0401611	0.0171297	-0.0974518	-1.37394	0.132424	0.464733	CD4T memory
MFNG	0.00804919	0.0146332	0.00146516	2.39612	0.132647	0.464733	CD4T memory
NRBP1	0.000731107	0.00936318	-0.00790096	0.166002	0.132174	0.464733	CD4T memory
TYMP	-0.00283761	0.0223572	-0.0280325	-0.220744	0.132928	0.46506	CD4T memory
BCL11B	0.0153557	0.0253536	0.00535791	3.01032	0.133373	0.465307	CD4T memory
RCSD1	0.00657184	0.0113757	0.00176795	2.68128	0.13323	0.465307	CD4T memory
YWHAQ	0.0133737	0.0313134	-0.00456601	1.46111	0.133572	0.465348	CD4T memory
CD47	0.00287358	0.0217195	-0.0159723	0.29885	0.133881	0.465772	CD4T memory
ADPGK	-0.00449621	0.00991418	-0.0189066	-0.611531	0.13655	0.466189	CD4T memory
ALKBH7	-0.0110342	0.00787658	-0.029945	-1.14361	0.135267	0.466189	CD4T memory
ARRB2	-0.00606335	0.0101219	-0.0222486	-0.734247	0.138199	0.466189	CD4T memory
ATPIF1	0.00613537	0.0334857	-0.0212149	0.439671	0.142501	0.466189	CD4T memory
BIRC3	-0.0256557	0.00420023	-0.0555117	-1.68423	0.136899	0.466189	CD4T memory
C10orf118	0.00648969	0.0122795	0.000699931	2.19691	0.143194	0.466189	CD4T memory
C19orf60	0.00817258	0.0222127	-0.00586753	1.14087	0.141145	0.466189	CD4T memory
C6orf62	-0.00752538	0.0148087	-0.0298594	-0.660403	0.137324	0.466189	CD4T memory
CARD8	0.00552526	0.00895561	0.00209491	3.15691	0.142726	0.466189	CD4T memory
CCDC59	0.00438097	0.017707	-0.00894503	0.644346	0.136207	0.466189	CD4T memory
CCR7	-0.0222168	0.00400054	-0.0484342	-1.66089	0.138097	0.466189	CD4T memory
CIR1	-0.00126586	0.0115239	-0.0140556	-0.193988	0.137174	0.466189	CD4T memory
DIAPH1	0.0042891	0.0105856	-0.00200741	1.3351	0.142427	0.466189	CD4T memory
EIF2S2	-0.0114317	0.00614252	-0.029006	-1.27492	0.136913	0.466189	CD4T memory
ELAVL1	-0.00610159	0.00659468	-0.0187979	-0.941922	0.138785	0.466189	CD4T memory
FAM133B	0.00198122	0.0226558	-0.0186934	0.187821	0.138131	0.466189	CD4T memory
FAM65B	0.00901227	0.0172073	0.000817266	2.15543	0.134853	0.466189	CD4T memory
H1FX	0.00668799	0.011366	0.00200999	2.8021	0.142304	0.466189	CD4T memory
H3F3A	-0.00443451	0.0155295	-0.0243985	-0.435358	0.138805	0.466189	CD4T memory
HBP1	-0.0106394	0.0109046	-0.0321833	-0.967915	0.13522	0.466189	CD4T memory
HIPK1	-0.00043858	0.0115359	-0.012413	-0.0717861	0.140876	0.466189	CD4T memory
HNRNPA1	-0.0138161	0.00214629	-0.0297784	-1.69643	0.134337	0.466189	CD4T memory
HNRNPA3	-0.0109141	0.00705491	-0.0288831	-1.19045	0.135125	0.466189	CD4T memory
IRF1	0.00493731	0.0341412	-0.0242666	0.331358	0.140712	0.466189	CD4T memory
KMT2E	0.0189652	0.03784	9.04962e-05	1.96936	0.138982	0.466189	CD4T memory
MALT1	-0.00855075	0.00728734	-0.0243888	-1.05816	0.142744	0.466189	CD4T memory
MEAF6	-0.00778849	0.00874332	-0.0243203	-0.923381	0.140265	0.466189	CD4T memory
MOB1A	0.00935382	0.0174025	0.0013052	2.2778	0.139544	0.466189	CD4T memory
MYADM	0.0321082	0.0517672	0.0124491	3.20111	0.143017	0.466189	CD4T memory
NCK1	0.00588845	0.0106038	0.00117315	2.44759	0.143241	0.466189	CD4T memory
NDUFA2	0.00399771	0.015626	-0.00763054	0.673822	0.142639	0.466189	CD4T memory
NECAP2	-0.0184121	0.00439579	-0.04122	-1.58222	0.137684	0.466189	CD4T memory
PCBP2	-0.0218726	0.000236779	-0.043982	-1.93897	0.139208	0.466189	CD4T memory
PGK1	-0.011873	0.0113097	-0.0350558	-1.0038	0.13933	0.466189	CD4T memory
POLE4	0.00873302	0.0168297	0.000636353	2.11401	0.140604	0.466189	CD4T memory
RBBP7	0.00416832	0.0092233	-0.00088666	1.61618	0.136218	0.466189	CD4T memory
RNF7	0.00038257	0.016475	-0.0157099	0.0465947	0.137286	0.466189	CD4T memory
SNHG8	0.0328517	0.0763313	-0.0106278	1.48089	0.140138	0.466189	CD4T memory
SNRPA1	0.00792354	0.0131979	0.00264917	2.9444	0.142179	0.466189	CD4T memory
SNW1	0.00770814	0.0138308	0.00158551	2.46751	0.140503	0.466189	CD4T memory
SPN	0.00537384	0.0082205	0.00252718	3.69997	0.143385	0.466189	CD4T memory
THRAP3	0.0072133	0.0188181	-0.00439147	1.21828	0.142465	0.466189	CD4T memory
TMBIM6	0.0144081	0.0309716	-0.00215537	1.70492	0.142518	0.466189	CD4T memory
TMC8	0.0056146	0.0126493	-0.00142005	1.56432	0.135636	0.466189	CD4T memory
TMX4	0.000452838	0.0097701	-0.00886442	0.0952583	0.141095	0.466189	CD4T memory
TNIP1	-0.0100048	0.010374	-0.0303837	-0.962228	0.141447	0.466189	CD4T memory
TUBA4A	0.0162416	0.0427043	-0.0102211	1.20294	0.139276	0.466189	CD4T memory
VPS51	-0.0132626	0.00578743	-0.0323127	-1.36453	0.138691	0.466189	CD4T memory
YBX1	-0.0129667	0.00301733	-0.0289506	-1.58998	0.134934	0.466189	CD4T memory
YPEL5	0.0529095	0.116174	-0.0103551	1.63916	0.136301	0.466189	CD4T memory
MED19	-0.00865973	0.00498304	-0.0223025	-1.24408	0.143908	0.467277	CD4T memory
VPS4B	-0.00574663	0.00834188	-0.0198351	-0.799459	0.144113	0.467332	CD4T memory
PFDN2	0.0101595	0.0187438	0.00157514	2.3196	0.144452	0.46782	CD4T memory
OSER1	0.00599761	0.0173482	-0.00535295	1.03564	0.144654	0.467866	CD4T memory
CDKN1A	0.00514599	0.0311206	-0.0208286	0.388301	0.145175	0.468331	CD4T memory
OSTC	-0.00493545	0.0111695	-0.0210404	-0.600643	0.145038	0.468331	CD4T memory
FAM46C	-0.0104442	0.00915183	-0.0300403	-1.04461	0.145665	0.468593	CD4T memory
NAP1L4	-0.00689983	0.01064	-0.0244396	-0.771013	0.145822	0.468593	CD4T memory
PCNP	-0.0125488	0.00521627	-0.0303138	-1.38447	0.145638	0.468593	CD4T memory
ECH1	0.00623906	0.0132022	-0.000724094	1.75615	0.14605	0.468717	CD4T memory
CCNL1	0.0135876	0.033034	-0.00585881	1.36947	0.146967	0.470446	CD4T memory
IRF3	0.00434409	0.0091543	-0.000466118	1.77004	0.146784	0.470446	CD4T memory
UBE2D1	-0.0132016	0.00881881	-0.035222	-1.17503	0.147475	0.471464	CD4T memory
ACADVL	0.00649297	0.0110306	0.00195533	2.80454	0.147743	0.471713	CD4T memory
DDA1	0.0034157	0.0106375	-0.00380612	0.927004	0.148194	0.472409	CD4T memory
MOB2	0.00429432	0.00998972	-0.00140108	1.47781	0.148341	0.472409	CD4T memory
PABPC4	-0.0149279	0.00536896	-0.0352247	-1.44151	0.149272	0.474764	CD4T memory
HNRNPF	0.00824984	0.0200486	-0.00354896	1.37043	0.150462	0.476719	CD4T memory
MAP2K2	0.000304015	0.00822477	-0.00761674	0.0752276	0.150447	0.476719	CD4T memory
SHISA5	-0.0019279	0.00977817	-0.013634	-0.322792	0.150224	0.476719	CD4T memory
LAMTOR1	-0.00106103	0.0109526	-0.0130746	-0.173103	0.15086	0.477208	CD4T memory
P2RY10	-0.0149378	0.00666034	-0.0365359	-1.35556	0.151001	0.477208	CD4T memory
ARL2BP	-0.0114146	0.00448862	-0.0273178	-1.40677	0.151982	0.479089	CD4T memory
CMTM6	0.0115884	0.0204327	0.00274414	2.56809	0.152174	0.479089	CD4T memory
FAM102A	-0.00124352	0.0113776	-0.0138647	-0.193109	0.15184	0.479089	CD4T memory
CYCS	0.026208	0.0578442	-0.00542827	1.62367	0.152824	0.480525	CD4T memory
CMSS1	-0.0438634	0.028705	-0.116432	-1.18468	0.1537	0.481301	CD4T memory
GPR183	0.00590846	0.0419433	-0.0301263	0.321366	0.153939	0.481301	CD4T memory
SAMD9	-0.0575943	0.0174365	-0.132625	-1.50449	0.153548	0.481301	CD4T memory
SLMO2	0.00215838	0.0115546	-0.00723786	0.450218	0.15404	0.481301	CD4T memory
TTC14	-0.00588984	0.00856862	-0.0203483	-0.798417	0.153399	0.481301	CD4T memory
AL592183.1	0.00766917	0.0151393	0.000199026	2.01218	0.154913	0.482533	CD4T memory
COPS2	0.00484698	0.011186	-0.001492	1.49865	0.155211	0.482533	CD4T memory
GLTP	-0.00306416	0.00875891	-0.0148872	-0.50796	0.154903	0.482533	CD4T memory
RGS10	-0.0197749	0.00644781	-0.0459976	-1.47803	0.155066	0.482533	CD4T memory
LAGE3	-0.01117	0.00494504	-0.027285	-1.35853	0.155535	0.482548	CD4T memory
SDF4	0.00576028	0.0118911	-0.000370594	1.84149	0.155604	0.482548	CD4T memory
BABAM1	0.00515018	0.00853419	0.00176616	2.9829	0.156358	0.483076	CD4T memory
ZBTB1	0.0123454	0.0223361	0.00235474	2.42192	0.1562	0.483076	CD4T memory
ZNF276	0.00467477	0.0110074	-0.00165783	1.44686	0.156109	0.483076	CD4T memory
VAMP5	-0.0159713	0.00768302	-0.0396257	-1.32336	0.156837	0.483955	CD4T memory
HMGB1	0.0324984	0.0672492	-0.00225242	1.83293	0.157381	0.485032	CD4T memory
LRPAP1	-0.00132125	0.0110942	-0.0137367	-0.20858	0.157754	0.485063	CD4T memory
UFM1	-0.0156986	0.00433637	-0.0357335	-1.53575	0.157782	0.485063	CD4T memory
BTG2	0.027466	0.0659368	-0.0110048	1.39931	0.158635	0.48657	CD4T memory
HOPX	0.00517101	0.00821841	0.00212362	3.32579	0.158664	0.48657	CD4T memory
GADD45A	-0.0263546	0.00971504	-0.0624243	-1.43207	0.159478	0.486689	CD4T memory
HERC1	0.00512634	0.0112091	-0.000956389	1.6518	0.159043	0.486689	CD4T memory
NCBP2-AS2	-0.00522524	0.00931272	-0.0197632	-0.704451	0.159487	0.486689	CD4T memory
PFKFB3	-0.0290611	0.00950137	-0.0676235	-1.47705	0.159419	0.486689	CD4T memory
HSPA5	0.0100633	0.0206882	-0.000561564	1.85637	0.16034	0.487497	CD4T memory
LYAR	0.0079852	0.0167279	-0.00075749	1.79015	0.160097	0.487497	CD4T memory
UBE2L3	-0.00195878	0.0131785	-0.0170961	-0.253621	0.160244	0.487497	CD4T memory
ANXA1	0.039781	0.0846494	-0.00508728	1.73774	0.160663	0.487882	CD4T memory
DNAJB9	0.0123815	0.025015	-0.000251974	1.92087	0.161209	0.488941	CD4T memory
SLC7A5	-0.00731281	0.0230837	-0.0377093	-0.471529	0.161441	0.489048	CD4T memory
ARL4A	0.0248969	0.0421262	0.0076676	2.83221	0.162764	0.489308	CD4T memory
BZW1	-0.00213446	0.0152179	-0.0194868	-0.24109	0.162966	0.489308	CD4T memory
CBFB	0.0016755	0.0101908	-0.00683982	0.385649	0.162463	0.489308	CD4T memory
CSNK1A1	0.0111834	0.0219822	0.000384547	2.02976	0.162086	0.489308	CD4T memory
JADE1	0.000531327	0.0094524	-0.00838975	0.116733	0.163103	0.489308	CD4T memory
NASP	0.000676839	0.0148709	-0.0135172	0.0934606	0.162074	0.489308	CD4T memory
STARD7	0.00118294	0.00871997	-0.00635408	0.307619	0.162345	0.489308	CD4T memory
TNFAIP8	-0.0218769	0.00507786	-0.0488317	-1.59074	0.1629	0.489308	CD4T memory
EIF4G2	0.00770681	0.0298948	-0.0144812	0.680776	0.16348	0.489601	CD4T memory
TM2D3	0.00163688	0.0121826	-0.00890888	0.304219	0.163595	0.489601	CD4T memory
UBE2A	-0.001789	0.0108578	-0.0144358	-0.277253	0.164136	0.49063	CD4T memory
ARF4	0.00600984	0.0164527	-0.00443303	1.12795	0.164734	0.491234	CD4T memory
REXO2	0.00104622	0.0100309	-0.00793844	0.228228	0.164654	0.491234	CD4T memory
CALM3	0.0105446	0.0262399	-0.00515067	1.31677	0.166024	0.492383	CD4T memory
CNPY2	-0.00024144	0.0107927	-0.0112756	-0.0428863	0.166019	0.492383	CD4T memory
HSF1	-0.000326388	0.00839481	-0.00904758	-0.0733509	0.16552	0.492383	CD4T memory
LLPH	-0.00263597	0.00904415	-0.0143161	-0.442325	0.16611	0.492383	CD4T memory
PPIL4	0.000593542	0.0151914	-0.0140043	0.0796914	0.165957	0.492383	CD4T memory
NDUFB9	0.00794739	0.0243581	-0.00846327	0.949175	0.166344	0.492489	CD4T memory
CELF2	-6.45006e-05	0.0196273	-0.0197563	-0.00641987	0.167368	0.492789	CD4T memory
EIF2AK2	-0.0608912	0.0229706	-0.144753	-1.42311	0.169252	0.492789	CD4T memory
FNBP4	0.00901399	0.0222734	-0.00424539	1.33242	0.16834	0.492789	CD4T memory
FUS	0.0125432	0.0347368	-0.00965046	1.10771	0.169421	0.492789	CD4T memory
GLG1	0.000549698	0.00856915	-0.00746975	0.134347	0.167236	0.492789	CD4T memory
ILF3-AS1	0.00756747	0.013775	0.00135989	2.38933	0.167188	0.492789	CD4T memory
MGAT4A	-0.00420208	0.0210548	-0.029459	-0.326086	0.1687	0.492789	CD4T memory
NHP2L1	0.0196427	0.0392173	6.80427e-05	1.96678	0.166907	0.492789	CD4T memory
OS9	-0.00238151	0.00722058	-0.0119836	-0.486111	0.167716	0.492789	CD4T memory
PLIN2	0.0022645	0.0141069	-0.00957794	0.374782	0.168914	0.492789	CD4T memory
RPL14	-0.0213676	0.000428016	-0.0431632	-1.92147	0.168879	0.492789	CD4T memory
SLC16A3	0.00528573	0.013762	-0.00319051	1.22222	0.16754	0.492789	CD4T memory
TBC1D15	-0.00160769	0.00928	-0.0124954	-0.289411	0.168877	0.492789	CD4T memory
TNIK	-0.008896	0.00535355	-0.0231456	-1.22361	0.168472	0.492789	CD4T memory
TSTD1	0.0189145	0.0320271	0.00580185	2.82718	0.169345	0.492789	CD4T memory
TCP1	-0.0014186	0.00962965	-0.0124668	-0.251659	0.16992	0.493664	CD4T memory
EIF2A	-0.00416428	0.0168056	-0.0251341	-0.389218	0.1709	0.494542	CD4T memory
MRPL22	0.00629164	0.0111603	0.00142294	2.53279	0.170478	0.494542	CD4T memory
NARF	0.00441211	0.0101154	-0.00129122	1.51623	0.171019	0.494542	CD4T memory
PRKCSH	-0.00955972	0.00653346	-0.0256529	-1.16426	0.17076	0.494542	CD4T memory
ILF3	-0.00233671	0.0121719	-0.0168453	-0.315666	0.171339	0.494891	CD4T memory
RPL28	0.00200347	0.0309088	-0.0269019	0.135848	0.171813	0.495685	CD4T memory
PTP4A2	-0.000406591	0.021224	-0.0220371	-0.0368416	0.172496	0.495927	CD4T memory
STAU1	-0.0114917	0.00788969	-0.0308731	-1.16211	0.17247	0.495927	CD4T memory
TIPARP	0.0114211	0.0267515	-0.00390936	1.46016	0.172208	0.495927	CD4T memory
MTF2	-0.00344596	0.00860868	-0.0155006	-0.560278	0.172826	0.496301	CD4T memory
CCNH	0.0075374	0.0198166	-0.0047418	1.20309	0.1738	0.497272	CD4T memory
DARS	-0.0106266	0.00469005	-0.0259433	-1.35981	0.173965	0.497272	CD4T memory
DBNL	0.000771362	0.0113247	-0.00978194	0.143258	0.173684	0.497272	CD4T memory
MANF	0.00751175	0.0134402	0.00158329	2.4834	0.173789	0.497272	CD4T memory
ENO1	-0.013314	0.00693324	-0.0335613	-1.28882	0.174249	0.49751	CD4T memory
IRS2	0.00244817	0.0155497	-0.0106533	0.366242	0.174496	0.497643	CD4T memory
CDK2AP2	0.00698622	0.0115845	0.00238792	2.97778	0.175017	0.497652	CD4T memory
PIK3IP1	0.000606515	0.0260368	-0.0248238	0.0467453	0.174949	0.497652	CD4T memory
TM2D1	0.00420386	0.00836012	4.76109e-05	1.98242	0.1751	0.497652	CD4T memory
DNTTIP2	0.0114371	0.0281707	-0.00529642	1.33961	0.175751	0.498933	CD4T memory
CAPN2	0.00263041	0.014664	-0.0094032	0.428425	0.177923	0.49899	CD4T memory
CCDC107	0.00898715	0.0154524	0.00252185	2.72446	0.177622	0.49899	CD4T memory
GNLY	0.0230877	0.0518215	-0.0056461	1.57484	0.176886	0.49899	CD4T memory
ITGB7	0.00241283	0.0102047	-0.00537908	0.606918	0.177025	0.49899	CD4T memory
N4BP1	0.000480283	0.012659	-0.0116985	0.0772934	0.177776	0.49899	CD4T memory
NDRG1	-0.000490541	0.00861728	-0.00959836	-0.105562	0.177981	0.49899	CD4T memory
PARP1	0.00252847	0.0127905	-0.00773352	0.482919	0.176477	0.49899	CD4T memory
PIM3	-0.00107612	0.0299697	-0.032122	-0.067937	0.176899	0.49899	CD4T memory
SRSF7	0.0330264	0.0685105	-0.00245774	1.82421	0.176507	0.49899	CD4T memory
VBP1	-0.0117532	0.00521899	-0.0287253	-1.35727	0.176207	0.49899	CD4T memory
VDAC1	0.00959938	0.0221913	-0.00299249	1.49417	0.177357	0.49899	CD4T memory
SH3YL1	-0.0403302	0.0298301	-0.11049	-1.12665	0.17844	0.499712	CD4T memory
PSMC1	0.00383436	0.0119016	-0.00423294	0.931564	0.178723	0.499941	CD4T memory
USP34	7.5725e-05	0.0114986	-0.0113472	0.0129931	0.17893	0.499956	CD4T memory
C16orf54	0.0144255	0.028024	0.000826934	2.07915	0.179536	0.501088	CD4T memory
GOLGB1	0.0103745	0.0213474	-0.00059838	1.85308	0.179778	0.501199	CD4T memory
DGCR6L	0.0055289	0.0123353	-0.00127748	1.5921	0.180404	0.50238	CD4T memory
FKBP11	0.0118463	0.0199595	0.00373302	2.86177	0.18066	0.502532	CD4T memory
C20orf24	0.00672211	0.0166906	-0.00324638	1.32167	0.181959	0.502645	CD4T memory
CCT6A	-0.00324701	0.0100238	-0.0165178	-0.479552	0.182118	0.502645	CD4T memory
PRPF4B	0.00700975	0.0162846	-0.00226505	1.48131	0.181892	0.502645	CD4T memory
SH3KBP1	0.00889798	0.018289	-0.000493035	1.85706	0.182064	0.502645	CD4T memory
UQCR11.1	-0.0015693	0.0182208	-0.0213594	-0.155419	0.181512	0.502645	CD4T memory
XRCC6	-0.00258292	0.013428	-0.0185938	-0.316186	0.181577	0.502645	CD4T memory
ZNF428	-0.00371132	0.0111289	-0.0185516	-0.490156	0.181793	0.502645	CD4T memory
NDUFB3	0.0057937	0.0122653	-0.000677876	1.75466	0.182529	0.502664	CD4T memory
WNK1	-0.0113291	0.00637327	-0.0290315	-1.25433	0.18248	0.502664	CD4T memory
TOPORS-AS1	-0.000278843	0.00964218	-0.0101999	-0.0550873	0.183487	0.504741	CD4T memory
ADD3	0.0123217	0.0239117	0.000731673	2.0837	0.183697	0.50476	CD4T memory
KRTCAP2	0.00550872	0.0169493	-0.00593186	0.943736	0.183988	0.505002	CD4T memory
ATP5G2	0.00960443	0.0327488	-0.0135399	0.813345	0.185177	0.505898	CD4T memory
BRMS1	-0.0043552	0.00645893	-0.0151693	-0.789341	0.18494	0.505898	CD4T memory
DNAJB14	-0.00480394	0.0111374	-0.0207453	-0.590637	0.185333	0.505898	CD4T memory
MRP63	-0.00620648	0.0110191	-0.023432	-0.706187	0.185038	0.505898	CD4T memory
NDUFS4	0.00312892	0.0100379	-0.00378005	0.887625	0.185109	0.505898	CD4T memory
IL1B	0.00792356	0.0200219	-0.00417482	1.28363	0.185829	0.506694	CD4T memory
CLIC1	0.0147194	0.0329537	-0.00351492	1.58215	0.186197	0.506738	CD4T memory
GIMAP7	-0.0335718	0.0024836	-0.0696272	-1.82496	0.186865	0.506738	CD4T memory
MORF4L1	0.005553	0.0246226	-0.0135166	0.570735	0.186712	0.506738	CD4T memory
NRBF2	0.00269582	0.0115115	-0.00611984	0.599356	0.186658	0.506738	CD4T memory
SRSF5	0.0200998	0.0476219	-0.00742223	1.4314	0.186799	0.506738	CD4T memory
SESN3	-0.0386998	0.0201708	-0.0975704	-1.28842	0.187075	0.506756	CD4T memory
IDH2	0.00423244	0.00841195	5.29205e-05	1.98478	0.18787	0.508355	CD4T memory
ANAPC11	0.000992388	0.011253	-0.00926826	0.189563	0.188649	0.508954	CD4T memory
APRT	0.0184384	0.0405698	-0.00369302	1.63291	0.188927	0.508954	CD4T memory
CAMTA1	0.00568432	0.0123283	-0.000959637	1.67687	0.189116	0.508954	CD4T memory
SDF2	-0.000440335	0.00928249	-0.0101632	-0.0887643	0.188466	0.508954	CD4T memory
TMEM87A	-0.00388204	0.00897159	-0.0167357	-0.591946	0.188852	0.508954	CD4T memory
ATP6V0B	0.0024324	0.0133791	-0.00851434	0.43551	0.190175	0.509596	CD4T memory
MAF	-0.00383452	0.0152739	-0.0229429	-0.39331	0.189742	0.509596	CD4T memory
RAB5C	-0.00422948	0.00858465	-0.0170436	-0.646913	0.189998	0.509596	CD4T memory
TBPL1	0.00565551	0.00968019	0.00163082	2.75415	0.189903	0.509596	CD4T memory
BHLHE40	0.00625978	0.0128795	-0.000359909	1.8534	0.190522	0.509976	CD4T memory
SKAP1	0.00905623	0.016662	0.00145041	2.33372	0.191386	0.511736	CD4T memory
DCTN3	0.00575364	0.0119736	-0.000466319	1.81302	0.193337	0.513343	CD4T memory
ERLEC1	0.00322222	0.0100945	-0.0036501	0.918967	0.19321	0.513343	CD4T memory
MATR3	-0.00957882	0.0121058	-0.0312635	-0.86578	0.192808	0.513343	CD4T memory
POLR2A	-0.00164892	0.0116488	-0.0149467	-0.243035	0.193434	0.513343	CD4T memory
PTBP1	0.000538708	0.011102	-0.0100246	0.0999542	0.192543	0.513343	CD4T memory
RPL9	-0.00879825	0.0136751	-0.0312716	-0.767321	0.19244	0.513343	CD4T memory
TLK1	-0.00642692	0.0133147	-0.0261685	-0.63807	0.193359	0.513343	CD4T memory
MDH2	0.00842672	0.0151368	0.00171663	2.46138	0.193851	0.513354	CD4T memory
MPHOSPH8	-0.0118701	0.00475626	-0.0284964	-1.39928	0.193716	0.513354	CD4T memory
NXT1	0.00586869	0.0149493	-0.00321189	1.2667	0.194323	0.513384	CD4T memory
PPP1CA	0.00410959	0.0193693	-0.0111501	0.527839	0.194482	0.513384	CD4T memory
SMARCA5	0.00299682	0.0136911	-0.00769749	0.549232	0.194258	0.513384	CD4T memory
SNRPD1	0.00649961	0.0175216	-0.00452234	1.15578	0.195029	0.51428	CD4T memory
BCLAF1	0.014973	0.0286197	0.00132641	2.15047	0.195303	0.514457	CD4T memory
RPS14	-0.00677553	0.0164928	-0.0300438	-0.570724	0.195806	0.515236	CD4T memory
CALR	0.00977361	0.0272946	-0.00774739	1.09331	0.196311	0.516018	CD4T memory
AAK1	0.00786438	0.0194268	-0.00369799	1.33311	0.198249	0.516249	CD4T memory
ATP5G1	0.0042103	0.0114235	-0.00300288	1.14402	0.200169	0.516249	CD4T memory
BTF3L4	0.00786288	0.0152133	0.000512436	2.0966	0.200692	0.516249	CD4T memory
C16orf13	0.00668177	0.0137254	-0.00036183	1.85928	0.199258	0.516249	CD4T memory
C19orf25	-0.00173039	0.0101865	-0.0136473	-0.284596	0.198546	0.516249	CD4T memory
CARHSP1	-0.0113701	0.00873465	-0.0314748	-1.10844	0.199553	0.516249	CD4T memory
CDC37	-0.00606449	0.014793	-0.026922	-0.569876	0.198762	0.516249	CD4T memory
CDC42EP3	0.00711204	0.0123166	0.00190745	2.67828	0.199188	0.516249	CD4T memory
COX6B1	-0.0206934	0.000700433	-0.0420872	-1.89579	0.201003	0.516249	CD4T memory
DYNLL1	0.0113723	0.0359888	-0.0132442	0.905462	0.199849	0.516249	CD4T memory
HIAT1	-0.00836588	0.00805098	-0.0247827	-0.99878	0.198052	0.516249	CD4T memory
HIGD1A	0.00400861	0.00943009	-0.00141288	1.44918	0.201595	0.516249	CD4T memory
LPXN	-0.0216927	0.00916884	-0.0525543	-1.37767	0.200399	0.516249	CD4T memory
PSMB5	-0.0105125	0.00618663	-0.0272115	-1.23384	0.197382	0.516249	CD4T memory
RBBP6	0.00183944	0.0117725	-0.00809357	0.362956	0.197985	0.516249	CD4T memory
RNF168	0.0184322	0.0343548	0.0025097	2.26889	0.200139	0.516249	CD4T memory
RPL19	-0.0100122	0.00691853	-0.026943	-1.15905	0.197302	0.516249	CD4T memory
SNHG7	0.000230684	0.0286931	-0.0282317	0.0158853	0.199911	0.516249	CD4T memory
SNX2	0.00411621	0.0106938	-0.0024614	1.22653	0.19895	0.516249	CD4T memory
SPSB3	0.00235772	0.0123439	-0.00762847	0.462744	0.200915	0.516249	CD4T memory
TOB1	0.0152143	0.0273639	0.00306478	2.45437	0.197731	0.516249	CD4T memory
UBAC2	0.00793962	0.0136553	0.00222398	2.72259	0.199327	0.516249	CD4T memory
WTAP	0.00573379	0.0262675	-0.0147999	0.547296	0.201467	0.516249	CD4T memory
XAF1	-0.023362	0.040057	-0.086781	-0.722002	0.201266	0.516249	CD4T memory
ZNF148	0.00176612	0.010256	-0.00672371	0.407728	0.198345	0.516249	CD4T memory
MT-ND4	-0.0152583	0.0304277	-0.0609443	-0.654592	0.202132	0.516669	CD4T memory
SPOCK2	-0.0201781	0.00420053	-0.0445566	-1.62225	0.202175	0.516669	CD4T memory
TERF2IP	0.00410364	0.0163827	-0.00817544	0.655016	0.202426	0.51678	CD4T memory
ATF7IP2	0.00477528	0.00952998	2.05742e-05	1.96844	0.203318	0.517157	CD4T memory
CD59	-0.00909986	0.00821109	-0.0264108	-1.0303	0.203513	0.517157	CD4T memory
GIMAP2	-0.00385204	0.0129793	-0.0206833	-0.44856	0.204583	0.517157	CD4T memory
IL7R	-0.0180765	0.0120834	-0.0482365	-1.17472	0.203208	0.517157	CD4T memory
LAMTOR4	0.00988963	0.0273699	-0.00759066	1.10887	0.204656	0.517157	CD4T memory
PSMD12	0.00718464	0.0128504	0.00151884	2.48537	0.204594	0.517157	CD4T memory
RNPEPL1	-0.00836237	0.00731248	-0.0240372	-1.04562	0.20314	0.517157	CD4T memory
RNPS1	-0.00158236	0.0138358	-0.0170005	-0.201151	0.204445	0.517157	CD4T memory
SRP9	0.00859319	0.0207704	-0.00358406	1.3831	0.203821	0.517157	CD4T memory
TNIP2	-0.00535709	0.0122483	-0.0229625	-0.59639	0.204245	0.517157	CD4T memory
WAPAL	0.00223133	0.0123778	-0.00791516	0.431019	0.204899	0.517246	CD4T memory
CREM	-0.027378	0.0114103	-0.0661662	-1.3834	0.206407	0.518419	CD4T memory
GATA3	-0.00984409	0.012406	-0.0320942	-0.867144	0.206228	0.518419	CD4T memory
HMGN1	0.0174375	0.0372112	-0.00233627	1.72839	0.206084	0.518419	CD4T memory
LSM5	-0.000188835	0.0160441	-0.0164218	-0.0227999	0.20604	0.518419	CD4T memory
SOD2	-0.0148242	0.00678448	-0.0364328	-1.34459	0.205846	0.518419	CD4T memory
FBXO7	0.00693758	0.0119497	0.00192546	2.71291	0.207942	0.52077	CD4T memory
SFPQ	0.0103465	0.0322209	-0.011528	0.927052	0.208537	0.52077	CD4T memory
SLCO3A1	-0.0147612	0.0124268	-0.0419492	-1.06412	0.207945	0.52077	CD4T memory
SNRNP200	0.00519845	0.013417	-0.00302012	1.23973	0.20855	0.52077	CD4T memory
SREK1	0.00402066	0.010691	-0.00264966	1.18141	0.208514	0.52077	CD4T memory
TMEM50A	0.0175874	0.0330048	0.00216998	2.23583	0.208601	0.52077	CD4T memory
ERO1LB	0.00253905	0.0114658	-0.0063877	0.557475	0.209215	0.520997	CD4T memory
TOMM5	-0.00874027	0.00783055	-0.0253111	-1.03378	0.209159	0.520997	CD4T memory
UFD1L	-0.00105219	0.0105706	-0.012675	-0.177432	0.209322	0.520997	CD4T memory
DNMT1	-0.00230261	0.0071406	-0.0117458	-0.477913	0.210274	0.521832	CD4T memory
MTPN	-0.000926596	0.00905803	-0.0109112	-0.181889	0.210464	0.521832	CD4T memory
PPP2R5C	-0.00987285	0.014176	-0.0339217	-0.804631	0.210034	0.521832	CD4T memory
TMF1	0.00502707	0.013631	-0.00357688	1.14516	0.210498	0.521832	CD4T memory
PRKCH	-0.00849888	0.00851443	-0.0255122	-0.979086	0.210876	0.522169	CD4T memory
RPL23A	-0.00932509	0.00598708	-0.0246373	-1.19362	0.21119	0.522169	CD4T memory
SYNE2	0.0146176	0.0296795	-0.000444378	1.90214	0.211264	0.522169	CD4T memory
RASGRP2	0.00812573	0.0198774	-0.00362593	1.35522	0.212057	0.522569	CD4T memory
RGS1	-0.042667	0.00277874	-0.0881127	-1.84012	0.211966	0.522569	CD4T memory
THOC2	0.00605078	0.0135937	-0.00149216	1.57224	0.212019	0.522569	CD4T memory
HDAC1	-0.000467483	0.0124275	-0.0133624	-0.0710549	0.212334	0.522734	CD4T memory
RPSA	-0.0166174	0.00495034	-0.0381851	-1.5101	0.213317	0.524632	CD4T memory
SMIM7	0.00323713	0.009135	-0.00266074	1.07575	0.214546	0.527134	CD4T memory
ERP44	-0.00348038	0.00873292	-0.0156937	-0.558524	0.215261	0.527846	CD4T memory
RBX1	0.00521616	0.020272	-0.00983966	0.679039	0.215134	0.527846	CD4T memory
ACTG1	-0.0213224	0.00717692	-0.0498218	-1.46639	0.216976	0.531002	CD4T memory
EIF4E	-0.0173559	0.00874415	-0.043456	-1.30333	0.216894	0.531002	CD4T memory
FMNL1	0.014016	0.0325163	-0.00448434	1.48488	0.217243	0.531132	CD4T memory
IL4R	-0.00598861	0.0204503	-0.0324275	-0.443946	0.217481	0.531192	CD4T memory
CCR6	-0.0271853	0.0194564	-0.073827	-1.14237	0.217834	0.531532	CD4T memory
MDH1	0.00424425	0.00870038	-0.000211878	1.86677	0.218494	0.532229	CD4T memory
NABP1	-0.0194264	0.00945799	-0.0483108	-1.31819	0.218548	0.532229	CD4T memory
CDKN2D	0.00267211	0.0122922	-0.00694795	0.544408	0.220403	0.532767	CD4T memory
DCP1A	0.00354379	0.00965673	-0.00256915	1.13623	0.220216	0.532767	CD4T memory
ETS1	-0.0133803	0.00912856	-0.0358893	-1.16509	0.220485	0.532767	CD4T memory
RABGAP1L	0.00510241	0.0122872	-0.00208236	1.39191	0.219725	0.532767	CD4T memory
RAP1B	0.0148232	0.0299195	-0.000273086	1.92451	0.219582	0.532767	CD4T memory
RSBN1	-0.00715262	0.00927564	-0.0235809	-0.853339	0.219778	0.532767	CD4T memory
SMARCE1	-0.00579576	0.00862347	-0.020215	-0.787801	0.220048	0.532767	CD4T memory
TSN	0.00331262	0.0111092	-0.00448396	0.832752	0.220323	0.532767	CD4T memory
ATP6V0E1	0.0157981	0.0333556	-0.00175941	1.76356	0.221366	0.532823	CD4T memory
C1orf63	0.0080929	0.0329451	-0.0167593	0.638244	0.22099	0.532823	CD4T memory
MRPL3	-0.0103368	0.00664282	-0.0273164	-1.19318	0.220896	0.532823	CD4T memory
RRP7A	-0.0127383	0.0156855	-0.0411621	-0.878368	0.221199	0.532823	CD4T memory
ACP1	-7.23636e-06	0.0139043	-0.0139188	-0.00101951	0.224466	0.534988	CD4T memory
ANP32B	-0.00444851	0.0190498	-0.0279469	-0.371044	0.228727	0.534988	CD4T memory
ARF1	0.0130785	0.0269524	-0.000795527	1.84758	0.226604	0.534988	CD4T memory
ATP5G3	0.00621253	0.0211617	-0.00873665	0.814516	0.227905	0.534988	CD4T memory
BIN2	0.0134489	0.027051	-0.000153344	1.93787	0.226739	0.534988	CD4T memory
CCDC85B	0.00522814	0.0198645	-0.00940819	0.700105	0.222672	0.534988	CD4T memory
CELF1	-0.00559784	0.00964091	-0.0208366	-0.719978	0.225146	0.534988	CD4T memory
CHCHD10	-0.0126687	0.00765401	-0.0329914	-1.22179	0.223992	0.534988	CD4T memory
COX14	-0.00458139	0.0127614	-0.0219242	-0.517758	0.22805	0.534988	CD4T memory
CTSW	0.00679816	0.0110969	0.00249939	3.09953	0.225227	0.534988	CD4T memory
EIF3E	-0.0112166	0.00485775	-0.0272909	-1.36765	0.223319	0.534988	CD4T memory
GRPEL1	0.00229386	0.0136458	-0.00905805	0.396047	0.226422	0.534988	CD4T memory
LTA4H	0.00407736	0.00893917	-0.00078444	1.64373	0.228589	0.534988	CD4T memory
MCL1	0.0163524	0.0565549	-0.02385	0.797219	0.225008	0.534988	CD4T memory
MRPL41	-0.0054596	0.0126135	-0.0235327	-0.592073	0.2257	0.534988	CD4T memory
MRPS15	0.00443543	0.0126425	-0.00377161	1.05925	0.226751	0.534988	CD4T memory
NFKB2	-0.0141379	0.0138418	-0.0421177	-0.990355	0.22431	0.534988	CD4T memory
PARK7	0.00416654	0.0213889	-0.0130558	0.474167	0.226135	0.534988	CD4T memory
PARP14	-0.0199231	0.0200693	-0.0599155	-0.976398	0.224658	0.534988	CD4T memory
PHF3	0.00215679	0.0132905	-0.0089769	0.379679	0.226469	0.534988	CD4T memory
RB1CC1	-0.0107684	0.0107707	-0.0323074	-0.979878	0.228012	0.534988	CD4T memory
RBCK1	0.00601207	0.0118121	0.000212019	2.03161	0.227712	0.534988	CD4T memory
RBM6	-0.00635952	0.00884559	-0.0215646	-0.819753	0.224183	0.534988	CD4T memory
RPL41	-0.0120556	0.00148859	-0.0255997	-1.74455	0.228248	0.534988	CD4T memory
RPS12	-0.0187611	0.00217215	-0.0396943	-1.75659	0.224049	0.534988	CD4T memory
S100A9	0.007435	0.0163958	-0.00152576	1.62624	0.227833	0.534988	CD4T memory
S1PR1	-0.0195392	0.0143532	-0.0534317	-1.12993	0.225919	0.534988	CD4T memory
TUBB4B	-0.00969679	0.0193327	-0.0387263	-0.654691	0.226888	0.534988	CD4T memory
U2AF1L4	0.00509054	0.00982293	0.00035815	2.1083	0.225287	0.534988	CD4T memory
UBE2Q2	-0.0088451	0.00698409	-0.0246743	-1.0952	0.228456	0.534988	CD4T memory
PDAP1	0.00194906	0.0124237	-0.00852557	0.364699	0.229366	0.535475	CD4T memory
SF3B14	-0.00355585	0.0131272	-0.0202389	-0.417749	0.229361	0.535475	CD4T memory
COX7A2	-0.0119086	0.00640012	-0.0302174	-1.27483	0.231833	0.53645	CD4T memory
DDX39B	-0.00198896	0.00938784	-0.0133658	-0.342652	0.230797	0.53645	CD4T memory
GLTSCR2	-0.00223889	0.01619	-0.0206677	-0.238112	0.232048	0.53645	CD4T memory
HLA-E	0.0221674	0.0501105	-0.00577563	1.55485	0.231578	0.53645	CD4T memory
MMP24-AS1	0.00450002	0.0114842	-0.00248421	1.26283	0.232375	0.53645	CD4T memory
NDUFB11	0.00271153	0.0200161	-0.014593	0.307115	0.232271	0.53645	CD4T memory
PCMTD1	0.00161156	0.0101623	-0.00693913	0.369397	0.231277	0.53645	CD4T memory
PPT1	-0.0111099	0.00607723	-0.0282971	-1.26694	0.231241	0.53645	CD4T memory
PSMA2.1	0.00300285	0.0189994	-0.0129937	0.367921	0.231399	0.53645	CD4T memory
RORA	0.0222858	0.0458727	-0.00130112	1.85185	0.231269	0.53645	CD4T memory
SLC25A3	-0.00684494	0.0146643	-0.0283542	-0.623724	0.232345	0.53645	CD4T memory
WHAMM	-0.0013262	0.0104791	-0.0131315	-0.220181	0.231974	0.53645	CD4T memory
GTF3A	0.0178071	0.0376221	-0.00200782	1.76136	0.233188	0.537173	CD4T memory
MAGOH	0.00631152	0.0167339	-0.00411084	1.18691	0.233598	0.537173	CD4T memory
OFD1	-0.0103607	0.00895609	-0.0296776	-1.05124	0.23377	0.537173	CD4T memory
ORAI1	0.0108178	0.0184389	0.00319681	2.78212	0.233443	0.537173	CD4T memory
VOPP1	0.0057651	0.0182917	-0.00676154	0.902029	0.233629	0.537173	CD4T memory
DDT	-0.0100682	0.00635277	-0.0264893	-1.20172	0.234841	0.539137	CD4T memory
ANXA7	0.0020862	0.013573	-0.00940064	0.355962	0.236438	0.540306	CD4T memory
C9orf142	0.00930458	0.0208975	-0.00228838	1.57308	0.236299	0.540306	CD4T memory
HN1	0.00789216	0.0210078	-0.00522342	1.17939	0.235628	0.540306	CD4T memory
PA2G4	-0.00970373	0.0099342	-0.0293417	-0.968481	0.236163	0.540306	CD4T memory
STT3B	0.00304374	0.0140013	-0.00791377	0.544432	0.236155	0.540306	CD4T memory
CNN2	-0.0100177	0.0204249	-0.0404602	-0.644962	0.236727	0.540469	CD4T memory
CWC15	0.00314708	0.0149249	-0.00863072	0.523711	0.237366	0.541429	CD4T memory
CSTB	0.0152484	0.033684	-0.00318726	1.62111	0.238425	0.542909	CD4T memory
USP8	-0.00137066	0.00939104	-0.0121324	-0.24963	0.238452	0.542909	CD4T memory
C1orf86	0.00522986	0.0136096	-0.00314985	1.22323	0.239622	0.5436	CD4T memory
CTNNB1	0.00205425	0.014196	-0.0100875	0.331605	0.23936	0.5436	CD4T memory
HNRNPC	0.0109003	0.0312653	-0.00946468	1.04907	0.23963	0.5436	CD4T memory
UBE2V2	0.000541774	0.00850812	-0.00742458	0.133293	0.239482	0.5436	CD4T memory
KPNB1	0.000115906	0.0154667	-0.0152349	0.0147986	0.239981	0.5439	CD4T memory
RASSF5	-0.0171644	0.00580462	-0.0401334	-1.46465	0.240655	0.544928	CD4T memory
KCTD20	0.000405671	0.0105546	-0.00974328	0.0783431	0.241424	0.546173	CD4T memory
CRBN	0.00409893	0.0154223	-0.0072244	0.709486	0.241946	0.546358	CD4T memory
MRPL11	0.00571225	0.0110799	0.000344608	2.0858	0.241752	0.546358	CD4T memory
C7orf73	1.94586e-05	0.0124725	-0.0124336	0.00306256	0.242302	0.546664	CD4T memory
ZNF259	-0.0134998	0.0107621	-0.0377617	-1.09056	0.242708	0.547084	CD4T memory
TOPORS	0.00502495	0.0115967	-0.00154678	1.49865	0.243062	0.547385	CD4T memory
RNASEH2B	0.000460662	0.0108115	-0.00989014	0.0872281	0.243334	0.547501	CD4T memory
SLC3A2	0.00681134	0.0162541	-0.00263141	1.41378	0.243752	0.547945	CD4T memory
GABARAPL2	0.0125342	0.025072	-3.63861e-06	1.9594	0.244382	0.548864	CD4T memory
GRAP2	-4.93118e-05	0.0123403	-0.0124389	-0.00780085	0.245033	0.549335	CD4T memory
MYEOV2	0.00100438	0.0202849	-0.0182762	0.1021	0.244858	0.549335	CD4T memory
PPM1K	-0.0180956	0.01476	-0.0509513	-1.07947	0.245263	0.549354	CD4T memory
ERBB2IP	0.0016761	0.0107026	-0.00735036	0.363941	0.245921	0.55033	CD4T memory
EPC1	0.00308006	0.0161043	-0.0099442	0.463504	0.247101	0.552474	CD4T memory
RPL3	-0.00258163	0.0156451	-0.0208084	-0.277608	0.248053	0.554103	CD4T memory
EIF4B	-0.00841117	0.0116613	-0.0284837	-0.821302	0.248448	0.554418	CD4T memory
USP14	-0.00387592	0.00815863	-0.0159105	-0.631238	0.24864	0.554418	CD4T memory
ATP5C1	-0.0107394	0.00602246	-0.0275013	-1.25576	0.249196	0.554536	CD4T memory
CLK4	0.00478674	0.0107009	-0.00112737	1.58635	0.250193	0.554536	CD4T memory
FBXW5	-0.00163703	0.00749941	-0.0107735	-0.351178	0.25012	0.554536	CD4T memory
HMGB2	0.00911416	0.027836	-0.00960764	0.954151	0.249615	0.554536	CD4T memory
PMAIP1	0.00995343	0.0183214	0.00158542	2.3313	0.250255	0.554536	CD4T memory
RSF1	0.000714045	0.0137057	-0.0122776	0.107723	0.249723	0.554536	CD4T memory
TIMM13	-0.00427337	0.00744868	-0.0159954	-0.714521	0.249491	0.554536	CD4T memory
ATP6V1F	0.0012809	0.0152722	-0.0127104	0.179434	0.252192	0.558329	CD4T memory
NSMCE1	-0.0144964	0.0143009	-0.0432936	-0.986634	0.252938	0.558904	CD4T memory
POLE3	0.00231215	0.0116859	-0.00706162	0.483448	0.253014	0.558904	CD4T memory
TCF25	0.0116041	0.0233821	-0.000173932	1.93102	0.253127	0.558904	CD4T memory
BTN3A2	0.00766787	0.0251837	-0.00984797	0.858009	0.254394	0.561094	CD4T memory
PRKCA	-0.000473215	0.0124832	-0.0134297	-0.0715847	0.25457	0.561094	CD4T memory
BATF	-0.0419818	0.0352504	-0.119214	-1.0654	0.254927	0.561381	CD4T memory
DYNLT3	-0.0113992	0.0076054	-0.0304037	-1.17561	0.255523	0.562195	CD4T memory
TOX4	-0.00418248	0.0125899	-0.0209549	-0.48875	0.255975	0.562691	CD4T memory
FAM49B	-0.00393644	0.0138492	-0.0217221	-0.433792	0.256472	0.563235	CD4T memory
RPL7L1	-0.00204625	0.0157631	-0.0198556	-0.225194	0.256676	0.563235	CD4T memory
ARHGDIB	-0.0132716	0.00524286	-0.0317861	-1.40495	0.2572	0.563389	CD4T memory
LYZ	-0.000821198	0.0133415	-0.0149839	-0.113645	0.256975	0.563389	CD4T memory
CNOT6L	-0.0174507	0.0128907	-0.0477921	-1.12726	0.258116	0.564402	CD4T memory
DOK2	0.0055754	0.0155198	-0.00436897	1.09887	0.258092	0.564402	CD4T memory
PHPT1	0.00496991	0.00906424	0.000875587	2.37911	0.259202	0.566277	CD4T memory
HPCAL1	0.00549143	0.0112474	-0.000264575	1.86987	0.259875	0.566751	CD4T memory
RTF1	0.00682866	0.019631	-0.00597367	1.04543	0.259756	0.566751	CD4T memory
BUB3	0.00423266	0.0177291	-0.00926375	0.614672	0.261935	0.569516	CD4T memory
EID1	0.00844883	0.0237029	-0.00680526	1.08557	0.26206	0.569516	CD4T memory
MED4	0.00502308	0.0165185	-0.00647235	0.856432	0.261768	0.569516	CD4T memory
RALGAPA1	0.00813044	0.0232694	-0.00700848	1.05261	0.261883	0.569516	CD4T memory
IQGAP1	0.00508744	0.0113862	-0.0012113	1.58305	0.263284	0.571311	CD4T memory
RAC2	0.0155689	0.0332087	-0.00207086	1.72987	0.263346	0.571311	CD4T memory
CAMK4	-0.0240654	0.00954442	-0.0576752	-1.40338	0.26359	0.571342	CD4T memory
C8orf59	-0.00086435	0.0167598	-0.0184885	-0.0961236	0.264021	0.571776	CD4T memory
CSNK2B	0.00231227	0.0170579	-0.0124334	0.307342	0.2655	0.573084	CD4T memory
NUDT21	-0.00406502	0.00739149	-0.0155215	-0.695438	0.265303	0.573084	CD4T memory
PDIA6	0.00543292	0.0145141	-0.00364831	1.17257	0.265548	0.573084	CD4T memory
TXN2	-0.00175115	0.00821736	-0.0117197	-0.344304	0.265302	0.573084	CD4T memory
FAM96B	0.000638116	0.0154954	-0.0142192	0.0841799	0.266912	0.575529	CD4T memory
ADIPOR1	-0.00299266	0.00857883	-0.0145641	-0.506893	0.268433	0.575536	CD4T memory
ARID5B	-0.0366954	0.00719843	-0.0805891	-1.63854	0.271333	0.575536	CD4T memory
ARPC3	-0.00313394	0.0211121	-0.02738	-0.253336	0.27572	0.575536	CD4T memory
ATF6B	0.00225384	0.0131342	-0.00862651	0.406002	0.271187	0.575536	CD4T memory
ATP5O	0.00131303	0.0253162	-0.0226901	0.107215	0.271588	0.575536	CD4T memory
CHMP2B	-0.0061476	0.00857868	-0.0208739	-0.818202	0.272323	0.575536	CD4T memory
CHRAC1	0.00627207	0.0134441	-0.000899918	1.71403	0.269637	0.575536	CD4T memory
CHTOP	-0.00980454	0.00597271	-0.0255818	-1.21799	0.274654	0.575536	CD4T memory
CISD2	-0.00933498	0.00734141	-0.0260114	-1.09713	0.273672	0.575536	CD4T memory
DDX17	0.00867623	0.021673	-0.00432058	1.30841	0.275652	0.575536	CD4T memory
EIF3D	-0.00139645	0.0230273	-0.0258202	-0.112063	0.269599	0.575536	CD4T memory
GADD45GIP1	-0.0068979	0.00974475	-0.0235405	-0.812349	0.271864	0.575536	CD4T memory
GNAI2	0.00806381	0.0150717	0.00105596	2.2553	0.275036	0.575536	CD4T memory
HLA-DPA1	0.00342528	0.0075167	-0.000666144	1.64085	0.269173	0.575536	CD4T memory
HSPA9	0.00593548	0.0145669	-0.00269598	1.34778	0.273675	0.575536	CD4T memory
ID3	0.0103408	0.0191826	0.00149912	2.29228	0.270906	0.575536	CD4T memory
IFT20	0.00572757	0.0110002	0.000454962	2.12909	0.27368	0.575536	CD4T memory
KLHDC2	-0.0032822	0.00870797	-0.0152724	-0.536522	0.274351	0.575536	CD4T memory
LINC00861	0.00463807	0.0157115	-0.00643537	0.820924	0.273521	0.575536	CD4T memory
LSM4	0.00901356	0.0166981	0.00132902	2.29894	0.267863	0.575536	CD4T memory
MIDN	0.00750757	0.0237513	-0.00873613	0.905863	0.268843	0.575536	CD4T memory
MIEN1	-0.0107066	0.00923112	-0.0306443	-1.0525	0.274291	0.575536	CD4T memory
NDUFV2	-0.0176375	0.00850675	-0.0437817	-1.32223	0.267682	0.575536	CD4T memory
PNRC1	0.0278746	0.0655247	-0.00977541	1.45108	0.2734	0.575536	CD4T memory
PSMG2	0.00229857	0.0132897	-0.00869261	0.409884	0.275431	0.575536	CD4T memory
RAB2A	-0.00600218	0.00815429	-0.0201587	-0.831002	0.270409	0.575536	CD4T memory
RELB	-0.0194285	0.013925	-0.0527821	-1.14168	0.27444	0.575536	CD4T memory
RSRC2	0.000799719	0.0192652	-0.0176658	0.0848836	0.275061	0.575536	CD4T memory
SAP18	0.00159246	0.0194374	-0.0162524	0.174905	0.270291	0.575536	CD4T memory
SERF2	0.0105902	0.0338595	-0.012679	0.892012	0.270156	0.575536	CD4T memory
SS18L2	0.00355941	0.0202455	-0.0131267	0.418092	0.270635	0.575536	CD4T memory
SUPT5H	-0.00205917	0.00963274	-0.0137511	-0.345187	0.270263	0.575536	CD4T memory
TKT	0.00135781	0.0158148	-0.0130991	0.184082	0.275348	0.575536	CD4T memory
TMEM256	0.000877165	0.0131666	-0.0114122	0.139894	0.269869	0.575536	CD4T memory
UAP1	0.00613906	0.0152564	-0.00297826	1.31972	0.269316	0.575536	CD4T memory
UBE3A	0.00435594	0.010798	-0.00208609	1.32528	0.271524	0.575536	CD4T memory
ZNF638	-0.00233586	0.011676	-0.0163477	-0.326738	0.273724	0.575536	CD4T memory
ZNF644	0.0054466	0.0132743	-0.00238106	1.36377	0.267227	0.575536	CD4T memory
RICTOR	0.00332002	0.0149609	-0.0083209	0.558986	0.277317	0.578384	CD4T memory
GGPS1	0.00236067	0.00960482	-0.00488348	0.638699	0.278302	0.579952	CD4T memory
STAT4	0.00209584	0.0182465	-0.0140548	0.254341	0.278855	0.580617	CD4T memory
NDUFB2	0.000591502	0.0202293	-0.0190463	0.0590353	0.279974	0.581485	CD4T memory
NOP56	-0.0132418	0.00822682	-0.0347104	-1.2089	0.279801	0.581485	CD4T memory
SNRPB	-0.00280566	0.0172327	-0.0228441	-0.274423	0.279939	0.581485	CD4T memory
SURF2	-0.00737793	0.00904649	-0.0238024	-0.880426	0.280663	0.582172	CD4T memory
TMC6	0.00598263	0.0107615	0.00120376	2.45367	0.280774	0.582172	CD4T memory
CSRNP1	0.00704492	0.0283102	-0.0142204	0.649311	0.28167	0.582571	CD4T memory
PHLDB3	-0.0204528	0.0141995	-0.0551051	-1.15683	0.281487	0.582571	CD4T memory
RPL36AL	0.0136492	0.0311168	-0.00381841	1.53152	0.281485	0.582571	CD4T memory
EEF1B2	-0.016048	0.00563159	-0.0377276	-1.45083	0.283192	0.582939	CD4T memory
IER3IP1.1	-0.00507148	0.010438	-0.020581	-0.640893	0.283846	0.582939	CD4T memory
MAT2A	-0.0172747	0.0115308	-0.0460802	-1.17539	0.283798	0.582939	CD4T memory
MFF	0.00484125	0.01258	-0.00289752	1.22612	0.283201	0.582939	CD4T memory
NEMF	-0.00675348	0.00835963	-0.0218666	-0.875834	0.283818	0.582939	CD4T memory
PSMD13	-0.0139911	0.0149917	-0.0429739	-0.94615	0.284134	0.582939	CD4T memory
RABIF	-0.00241288	0.00814325	-0.012969	-0.448001	0.283236	0.582939	CD4T memory
SERP1	-0.00656773	0.010936	-0.0240714	-0.735417	0.282647	0.582939	CD4T memory
SPAG7	0.00474134	0.00973066	-0.00024797	1.86255	0.284194	0.582939	CD4T memory
TMCO1	0.00479133	0.015912	-0.00632937	0.844446	0.28254	0.582939	CD4T memory
FKBP5	-0.0193879	0.0180654	-0.0568413	-1.01459	0.285435	0.585	CD4T memory
CCND3	0.0164553	0.0321366	0.000773978	2.0567	0.286527	0.585064	CD4T memory
CD58	-0.00681045	0.0144869	-0.0281078	-0.626756	0.286323	0.585064	CD4T memory
CREBRF	-0.00963421	0.00849348	-0.0277619	-1.04165	0.286644	0.585064	CD4T memory
PPP1R11	-0.00954801	0.00866206	-0.0277581	-1.02766	0.286524	0.585064	CD4T memory
SMCHD1	-0.0283053	0.00695116	-0.0635618	-1.57354	0.286635	0.585064	CD4T memory
GSTO1	0.0024256	0.0169264	-0.0120752	0.32785	0.286944	0.585197	CD4T memory
ANKRD44	0.00745818	0.0137961	0.00112022	2.30638	0.287254	0.585348	CD4T memory
TRIM13	-0.0121505	0.0134476	-0.0377485	-0.930322	0.287611	0.585595	CD4T memory
CAPZA1	0.0112178	0.0269595	-0.00452399	1.39669	0.288037	0.585982	CD4T memory
SLC38A1	-0.00695232	0.0152214	-0.0291261	-0.614524	0.288484	0.586411	CD4T memory
TMEM55B	-3.23606e-05	0.00977801	-0.00984273	-0.00646517	0.288758	0.586488	CD4T memory
ABLIM1	0.000925292	0.0254397	-0.0235892	0.0739783	0.289442	0.587397	CD4T memory
GDI2	-0.00841775	0.0126774	-0.0295129	-0.7821	0.290667	0.589401	CD4T memory
PIGX	-0.00593034	0.0109761	-0.0228368	-0.687503	0.291269	0.59014	CD4T memory
MLF2	0.00631261	0.0115287	0.00109656	2.372	0.293096	0.593359	CD4T memory
NT5C3A	-0.016545	0.0189912	-0.0520812	-0.912523	0.293667	0.593567	CD4T memory
PSMA7	-0.00738662	0.0159304	-0.0307036	-0.620898	0.293677	0.593567	CD4T memory
LINC00152	-0.0175527	0.0146266	-0.049732	-1.06909	0.29394	0.593615	CD4T memory
NDUFB4	0.00347661	0.0173767	-0.0104234	0.490216	0.294831	0.594779	CD4T memory
PSMB2	-0.00388365	0.00821874	-0.015986	-0.628952	0.294995	0.594779	CD4T memory
H2AFZ	0.0156153	0.0423667	-0.011136	1.14408	0.295253	0.594816	CD4T memory
CCDC66	-0.00538832	0.0131847	-0.0239613	-0.568616	0.295856	0.595547	CD4T memory
SEPT6	0.00746691	0.0324466	-0.0175128	0.585871	0.296112	0.59558	CD4T memory
MRPL23	0.00329223	0.014501	-0.00791657	0.575678	0.297176	0.596444	CD4T memory
SMARCC1	-0.00497938	0.00932925	-0.019288	-0.682064	0.296786	0.596444	CD4T memory
VDAC2	0.00364204	0.0166798	-0.00939575	0.547506	0.297261	0.596444	CD4T memory
AIP	-0.011155	0.00776349	-0.0300735	-1.15566	0.297557	0.596548	CD4T memory
ATP6V1E1	0.000902659	0.00795386	-0.00614854	0.250905	0.298288	0.596548	CD4T memory
EPS15	0.00158239	0.00915158	-0.00598681	0.409742	0.298754	0.596548	CD4T memory
JUNB	0.055754	0.12831	-0.016802	1.50609	0.298069	0.596548	CD4T memory
MRPL1	-0.00425445	0.0109351	-0.019444	-0.548968	0.298341	0.596548	CD4T memory
SUB1	0.00739554	0.0317148	-0.0169238	0.596028	0.298582	0.596548	CD4T memory
SNF8	-0.0107494	0.00857182	-0.0300706	-1.09043	0.299163	0.596884	CD4T memory
FIS1	0.0075091	0.0183376	-0.00331938	1.35915	0.29966	0.597094	CD4T memory
KIF5B	0.00586097	0.0156322	-0.00391029	1.17562	0.299749	0.597094	CD4T memory
STK4	-0.00111533	0.0277475	-0.0299781	-0.0757376	0.300246	0.597605	CD4T memory
MYCBP2	0.00390951	0.0174725	-0.00965343	0.564959	0.300513	0.597657	CD4T memory
CTSC	0.00343077	0.012893	-0.00603145	0.710635	0.303088	0.598538	CD4T memory
GNAS	-0.00451435	0.0136049	-0.0226336	-0.488317	0.302786	0.598538	CD4T memory
LUC7L3	-0.00586617	0.0127585	-0.0244908	-0.617326	0.303071	0.598538	CD4T memory
NCOR1	-0.0035558	0.0142336	-0.0213451	-0.391764	0.303349	0.598538	CD4T memory
NUCB1	-0.00463077	0.00905364	-0.0183152	-0.663247	0.303441	0.598538	CD4T memory
PRR13	-0.00805911	0.0120662	-0.0281845	-0.784859	0.30171	0.598538	CD4T memory
RALBP1	0.00107037	0.00856035	-0.00641961	0.280093	0.302618	0.598538	CD4T memory
RPL35A	-0.0116043	0.00658087	-0.0297894	-1.25069	0.301599	0.598538	CD4T memory
SERINC1	0.00361204	0.0122543	-0.00503018	0.819172	0.303606	0.598538	CD4T memory
TBCA	-0.0144111	0.00886617	-0.0376884	-1.21343	0.303397	0.598538	CD4T memory
TTPAL	0.00340523	0.0148458	-0.00803531	0.583375	0.302719	0.598538	CD4T memory
ABRACL	0.0123177	0.0369786	-0.0123433	0.978963	0.304101	0.598564	CD4T memory
CD69	0.032432	0.0848925	-0.0200286	1.21168	0.30407	0.598564	CD4T memory
BUD31	0.00819171	0.0197157	-0.00333224	1.39323	0.305412	0.599083	CD4T memory
CCL5	0.0215991	0.0434411	-0.000242822	1.93817	0.305156	0.599083	CD4T memory
PRPF38B	0.00834726	0.0305407	-0.0138462	0.737169	0.305093	0.599083	CD4T memory
SAR1A	-0.00235046	0.0178552	-0.0225561	-0.227996	0.305571	0.599083	CD4T memory
SLC38A2	0.00654402	0.0191236	-0.00603558	1.01959	0.305052	0.599083	CD4T memory
BRWD1	0.00399946	0.0101447	-0.00214582	1.27558	0.306427	0.599244	CD4T memory
EEF2	-0.00854694	0.0135229	-0.0306168	-0.759029	0.307101	0.599244	CD4T memory
GON4L	0.00143193	0.00938585	-0.00652199	0.352849	0.30688	0.599244	CD4T memory
IL8	0.00127573	0.0210656	-0.0185141	0.126347	0.306373	0.599244	CD4T memory
SDCBP	0.00748628	0.0314691	-0.0164966	0.611806	0.30681	0.599244	CD4T memory
THAP7	-0.00567345	0.00831523	-0.0196621	-0.794911	0.305984	0.599244	CD4T memory
COX5A	0.00597497	0.0166174	-0.00466741	1.10039	0.308317	0.599754	CD4T memory
GIMAP5	-0.00997999	0.0212611	-0.041221	-0.626113	0.308618	0.599754	CD4T memory
KIF2A	-0.0119279	0.00694251	-0.0307984	-1.23889	0.307999	0.599754	CD4T memory
NAA50	0.00432466	0.0120432	-0.00339387	1.09816	0.308792	0.599754	CD4T memory
RPL34	-0.00905563	0.0120095	-0.0301207	-0.842565	0.308811	0.599754	CD4T memory
ZNF292	-0.0035015	0.00906606	-0.0160691	-0.546074	0.308569	0.599754	CD4T memory
ARL6IP5	0.0122908	0.0262869	-0.0017053	1.72116	0.30949	0.600134	CD4T memory
MSL3	-0.00751834	0.00957997	-0.0246166	-0.86182	0.309278	0.600134	CD4T memory
ARHGAP5	-0.0048743	0.00997852	-0.0197271	-0.643208	0.310336	0.601306	CD4T memory
HNRNPDL	0.0144763	0.0382093	-0.00925665	1.19551	0.310649	0.601426	CD4T memory
LSM1	-0.00782221	0.00789076	-0.0235352	-0.975707	0.310882	0.601426	CD4T memory
ATXN7	0.000727377	0.0166131	-0.0151583	0.0897431	0.311499	0.601682	CD4T memory
UBE2N	0.00271372	0.0164306	-0.0110032	0.387755	0.311487	0.601682	CD4T memory
NKTR	0.0124016	0.0265188	-0.00171565	1.72177	0.312294	0.602749	CD4T memory
MRPL9	-0.0060807	0.00917094	-0.0213323	-0.781422	0.313153	0.603938	CD4T memory
DHRS7	0.005793	0.0126426	-0.0010566	1.65762	0.318226	0.60404	CD4T memory
DUSP5	0.00114362	0.016107	-0.0138198	0.149795	0.315626	0.60404	CD4T memory
EMD	0.00276481	0.0165395	-0.0110099	0.393397	0.314002	0.60404	CD4T memory
IMPDH2	-0.00759136	0.0107106	-0.0258934	-0.812959	0.318067	0.60404	CD4T memory
ITGA4	0.00758058	0.0148813	0.00027988	2.0351	0.314413	0.60404	CD4T memory
KLF3	0.0224224	0.0591692	-0.0143244	1.19594	0.31839	0.60404	CD4T memory
LMAN1	0.00301572	0.0116199	-0.00558843	0.68696	0.313756	0.60404	CD4T memory
MAZ	0.000180493	0.0117127	-0.0113517	0.0306759	0.314622	0.60404	CD4T memory
METTL23	0.00252636	0.0098769	-0.00482418	0.673633	0.31851	0.60404	CD4T memory
MYO1G	-0.00659283	0.0113496	-0.0245352	-0.720178	0.318451	0.60404	CD4T memory
NAPA	-0.000587839	0.0127275	-0.0139032	-0.0865273	0.318556	0.60404	CD4T memory
NELFE	-0.00816878	0.00700767	-0.0233452	-1.05496	0.317903	0.60404	CD4T memory
NKG7	0.0158471	0.0305818	0.00111241	2.10793	0.3156	0.60404	CD4T memory
PIM2	-0.0178294	0.0199997	-0.0556584	-0.92376	0.318345	0.60404	CD4T memory
PMPCB	-0.00680315	0.00855756	-0.0221638	-0.868054	0.317841	0.60404	CD4T memory
RNF114	-0.000489208	0.0118195	-0.0127979	-0.0778984	0.314672	0.60404	CD4T memory
SNHG15	-0.015094	0.00761372	-0.0378018	-1.3028	0.318167	0.60404	CD4T memory
TAP1	0.000813903	0.0180552	-0.0164274	0.0925232	0.314698	0.60404	CD4T memory
TRADD	0.00353359	0.0115731	-0.00450591	0.86146	0.316642	0.60404	CD4T memory
VDAC3	0.00119425	0.0132927	-0.0109042	0.193471	0.316394	0.60404	CD4T memory
VIMP	0.00580021	0.0200636	-0.00846317	0.79702	0.317159	0.60404	CD4T memory
WIPI2	0.00531516	0.0123822	-0.00175192	1.47409	0.317192	0.60404	CD4T memory
MPHOSPH10	-0.000663452	0.0117602	-0.0130871	-0.104666	0.319667	0.605684	CD4T memory
CHCHD7	-0.00577289	0.0113605	-0.0229062	-0.660387	0.320288	0.606398	CD4T memory
BRD2	0.00462231	0.0208905	-0.0116459	0.556886	0.32152	0.606433	CD4T memory
CFLAR	0.0116371	0.0277609	-0.00448662	1.41458	0.32114	0.606433	CD4T memory
MTHFD2	-0.0174099	0.0112838	-0.0461035	-1.18921	0.320635	0.606433	CD4T memory
P2RY8	0.00567886	0.022908	-0.0115502	0.646021	0.321527	0.606433	CD4T memory
USP10	-0.00394714	0.0175841	-0.0254783	-0.359304	0.321139	0.606433	CD4T memory
PRKAR1A	0.0015676	0.0137261	-0.0105909	0.252699	0.322137	0.607122	CD4T memory
RPL35	-0.0107359	0.00436954	-0.0258413	-1.39301	0.322404	0.607165	CD4T memory
GTF3C6	0.00171388	0.0134421	-0.0100143	0.286417	0.323738	0.607376	CD4T memory
HNRNPK	-0.00276459	0.0163085	-0.0218377	-0.284091	0.323308	0.607376	CD4T memory
MRPS18C	0.000355636	0.0159922	-0.015281	0.044577	0.323064	0.607376	CD4T memory
PHYKPL	0.00163152	0.01168	-0.00841699	0.318229	0.323595	0.607376	CD4T memory
SRSF3	-0.00103085	0.0220224	-0.0240841	-0.0876417	0.323442	0.607376	CD4T memory
CSNK1G2	-0.00302838	0.0105006	-0.0165574	-0.438726	0.324704	0.607811	CD4T memory
LPIN1	0.000109203	0.0139227	-0.0137043	0.0154945	0.324655	0.607811	CD4T memory
TOP1	0.00565699	0.0132378	-0.00192384	1.46257	0.32432	0.607811	CD4T memory
FLNA	-0.000955014	0.0215724	-0.0234824	-0.0830896	0.325853	0.607991	CD4T memory
PSMB8	-0.000457837	0.0177754	-0.0186911	-0.0492147	0.325788	0.607991	CD4T memory
PSMD11	-0.00536346	0.00858214	-0.0193091	-0.7538	0.326024	0.607991	CD4T memory
RPS13	-0.0169582	0.00905341	-0.0429698	-1.27779	0.325296	0.607991	CD4T memory
RPS4X	-0.00825267	0.00824707	-0.0247524	-0.980314	0.325909	0.607991	CD4T memory
SUCLG1	0.00434252	0.0103758	-0.00169077	1.4107	0.326617	0.60864	CD4T memory
CSDE1	-0.0181841	0.00536594	-0.0417342	-1.51338	0.326965	0.608832	CD4T memory
APEX1	0.000332721	0.0136139	-0.0129484	0.0491014	0.332431	0.609726	CD4T memory
BEX2	-0.0177477	0.0118034	-0.0472989	-1.17711	0.331243	0.609726	CD4T memory
C1orf56	-0.000218018	0.0169836	-0.0174196	-0.0248411	0.331181	0.609726	CD4T memory
CYSTM1	-0.0193237	0.0141386	-0.052786	-1.13183	0.328012	0.609726	CD4T memory
FXR1	-0.00531135	0.0100558	-0.0206785	-0.677423	0.330488	0.609726	CD4T memory
GOLGA7	0.00473859	0.0160521	-0.00657493	0.820917	0.331306	0.609726	CD4T memory
HNRNPA2B1	0.0128445	0.0335888	-0.00789982	1.21357	0.332051	0.609726	CD4T memory
PSMD5-AS1	-0.0207492	0.0359802	-0.0774787	-0.716872	0.328175	0.609726	CD4T memory
RALY	0.00238813	0.0157183	-0.0109421	0.351132	0.3326	0.609726	CD4T memory
ROMO1	0.00615843	0.0154501	-0.00313322	1.29905	0.332386	0.609726	CD4T memory
RPL12	-0.0110547	0.0174239	-0.0395333	-0.760809	0.331625	0.609726	CD4T memory
RPL17	0.0135341	0.0319908	-0.00492269	1.43721	0.33027	0.609726	CD4T memory
SETD5-AS1	0.00186342	0.023487	-0.0197601	0.168901	0.329686	0.609726	CD4T memory
SH2D2A	-0.015782	0.0182672	-0.0498312	-0.908453	0.330681	0.609726	CD4T memory
SRPR	0.00521869	0.0108747	-0.000437285	1.80843	0.330332	0.609726	CD4T memory
SRSF10	0.00289163	0.0140511	-0.00826788	0.507862	0.329673	0.609726	CD4T memory
STMN1	-0.00245495	0.0113441	-0.016254	-0.34869	0.331907	0.609726	CD4T memory
THOC7	0.00371279	0.0149186	-0.00749303	0.649389	0.329768	0.609726	CD4T memory
TMEM248	0.000218701	0.0147777	-0.0143403	0.0294421	0.3291	0.609726	CD4T memory
WBP11	0.005262	0.0144014	-0.00387743	1.12844	0.331771	0.609726	CD4T memory
YY1	0.00833237	0.0191234	-0.00245865	1.5134	0.328362	0.609726	CD4T memory
ARPC5	0.00229227	0.0189487	-0.0143642	0.269732	0.336172	0.609936	CD4T memory
ATP5A1	-0.00925883	0.0135754	-0.0320931	-0.794726	0.334615	0.609936	CD4T memory
BTG1	0.0144587	0.0392087	-0.0102913	1.14499	0.333692	0.609936	CD4T memory
CAPZA2	-0.00481946	0.0111467	-0.0207856	-0.591625	0.336705	0.609936	CD4T memory
CCT7	0.00380986	0.0127298	-0.00511004	0.837138	0.333092	0.609936	CD4T memory
CDV3	-0.00885589	0.00817977	-0.0258916	-1.01888	0.336889	0.609936	CD4T memory
DCTN2	0.00107761	0.00843334	-0.00627811	0.287134	0.335506	0.609936	CD4T memory
DNAJC9	-0.00898515	0.00779591	-0.0257662	-1.04943	0.335514	0.609936	CD4T memory
KDELR2	-0.00140203	0.0168468	-0.0196508	-0.150581	0.335654	0.609936	CD4T memory
MAP1LC3B	0.00804177	0.0206464	-0.00456281	1.25046	0.335856	0.609936	CD4T memory
NUCKS1	0.00509424	0.0136545	-0.00346606	1.16638	0.335181	0.609936	CD4T memory
PCMT1	0.00306833	0.0104158	-0.00427917	0.818484	0.336169	0.609936	CD4T memory
PRKX	0.00799592	0.0238921	-0.00790028	0.985878	0.336103	0.609936	CD4T memory
REST	-0.0106455	0.0088893	-0.0301803	-1.06808	0.334685	0.609936	CD4T memory
S100A8	0.00190029	0.0129774	-0.00917678	0.336235	0.333912	0.609936	CD4T memory
SAR1B	-0.00872588	0.0079121	-0.0253639	-1.02791	0.335451	0.609936	CD4T memory
SEPHS2	0.0034443	0.0110054	-0.00411679	0.892822	0.336657	0.609936	CD4T memory
SSU72	-0.0140231	0.00673094	-0.034777	-1.32431	0.337466	0.610536	CD4T memory
BRD7	0.00561936	0.0137332	-0.00249445	1.35741	0.33867	0.611379	CD4T memory
NDUFS6	0.00352914	0.0148005	-0.00774216	0.613682	0.338249	0.611379	CD4T memory
SIAH2	0.00115932	0.0176448	-0.0153262	0.137831	0.338458	0.611379	CD4T memory
CD74	0.00690182	0.0314895	-0.0176859	0.550166	0.340191	0.6119	CD4T memory
DEK	0.00820774	0.0219913	-0.00557583	1.1671	0.340094	0.6119	CD4T memory
SEP15	0.00948393	0.0229404	-0.00397253	1.38136	0.339333	0.6119	CD4T memory
SPG21	-0.00415672	0.00782013	-0.0161336	-0.68023	0.33952	0.6119	CD4T memory
USP3	0.00825502	0.0227004	-0.00619038	1.12005	0.340166	0.6119	CD4T memory
CCDC167	0.00662618	0.0150278	-0.00177542	1.54579	0.342805	0.61261	CD4T memory
GNG2	-0.00307137	0.0227122	-0.0288549	-0.233474	0.342328	0.61261	CD4T memory
GPBP1L1	-0.00173657	0.00895375	-0.0124269	-0.318383	0.342325	0.61261	CD4T memory
IGBP1	-0.0155633	0.00871249	-0.0398392	-1.25654	0.341667	0.61261	CD4T memory
KRAS	-0.0109251	0.0113553	-0.0332056	-0.96106	0.342569	0.61261	CD4T memory
PLEKHA2	-0.00721232	0.0110965	-0.0255211	-0.772082	0.341142	0.61261	CD4T memory
RPL29	-0.0176861	0.0057153	-0.0410875	-1.48128	0.341139	0.61261	CD4T memory
SAFB2	0.00397635	0.0149056	-0.00695288	0.713088	0.342484	0.61261	CD4T memory
SLIRP	-0.00414627	0.0116113	-0.0199038	-0.515725	0.342366	0.61261	CD4T memory
JMY	-0.00107727	0.014647	-0.0168016	-0.134277	0.343633	0.613648	CD4T memory
HNRNPH1	0.0102798	0.0269953	-0.00643565	1.20536	0.344691	0.615095	CD4T memory
ALOX5AP	-0.0170119	0.0112096	-0.0452333	-1.18146	0.346381	0.615181	CD4T memory
ARF6	0.0145581	0.0325462	-0.00343004	1.58623	0.34684	0.615181	CD4T memory
EIF1B	-0.00357544	0.0130546	-0.0202055	-0.421389	0.347977	0.615181	CD4T memory
ETV3	0.00662632	0.0122667	0.000985955	2.30257	0.346447	0.615181	CD4T memory
HSPD1	-0.0036693	0.0146493	-0.0219879	-0.392591	0.34757	0.615181	CD4T memory
PDCD6	0.000546531	0.0128101	-0.011717	0.0873466	0.347277	0.615181	CD4T memory
RAD21	-0.00851789	0.00950664	-0.0265424	-0.926225	0.345492	0.615181	CD4T memory
RBM7	-0.00240978	0.0132054	-0.018025	-0.302467	0.348193	0.615181	CD4T memory
RNF125	0.0076891	0.0409804	-0.0256022	0.452682	0.347927	0.615181	CD4T memory
SELT	-0.00220864	0.0173231	-0.0217404	-0.221632	0.348206	0.615181	CD4T memory
STUB1	0.00522702	0.0147555	-0.0043015	1.07517	0.346482	0.615181	CD4T memory
TANK	-0.004325	0.00981908	-0.0184691	-0.599321	0.345514	0.615181	CD4T memory
VTI1B	0.00324363	0.0102173	-0.00373007	0.911624	0.347872	0.615181	CD4T memory
ZDHHC12	-0.0077012	0.00664188	-0.0220443	-1.05236	0.346606	0.615181	CD4T memory
ABHD14B	-0.00473744	0.0136772	-0.0231521	-0.504229	0.348616	0.615467	CD4T memory
GRAMD1A	0.00245729	0.0140773	-0.00916275	0.414474	0.349795	0.616672	CD4T memory
HNRNPU	0.00490922	0.0240962	-0.0142777	0.501482	0.349628	0.616672	CD4T memory
LUZP1	2.40901e-05	0.0120493	-0.0120012	0.00392638	0.35045	0.617388	CD4T memory
PUF60	-0.00707535	0.00735614	-0.0215068	-0.960914	0.350859	0.617671	CD4T memory
RAB11B	-0.00329497	0.00645899	-0.0130489	-0.662092	0.351567	0.618042	CD4T memory
ZFP36	0.0458338	0.117194	-0.0255263	1.25886	0.351516	0.618042	CD4T memory
IVNS1ABP	0.00065408	0.0164222	-0.015114	0.0813016	0.352423	0.618363	CD4T memory
MRPL32	-0.00504601	0.0113307	-0.0214227	-0.603907	0.352746	0.618363	CD4T memory
TMEM160	0.0056331	0.011361	-9.48274e-05	1.92752	0.352607	0.618363	CD4T memory
ZNF131	-0.0017638	0.0109849	-0.0145125	-0.271163	0.352072	0.618363	CD4T memory
ELOVL5	-0.000408068	0.0190594	-0.0198755	-0.0410839	0.353979	0.620087	CD4T memory
C19orf24	0.00374825	0.0117263	-0.00422975	0.920836	0.354976	0.620619	CD4T memory
LSM3	-0.0015825	0.0146914	-0.0178564	-0.190591	0.354865	0.620619	CD4T memory
M6PR	0.00274838	0.0135547	-0.00805797	0.498478	0.355032	0.620619	CD4T memory
CASC7	-0.0060113	0.00893304	-0.0209556	-0.788388	0.355889	0.621429	CD4T memory
TUBB	0.00289962	0.0170081	-0.0112089	0.402818	0.355996	0.621429	CD4T memory
USP36	0.00075667	0.0225909	-0.0210776	0.067923	0.356529	0.621924	CD4T memory
DDX39A	0.00312231	0.00972367	-0.00347906	0.927022	0.357179	0.622619	CD4T memory
ELMSAN1	0.00452857	0.0087767	0.000280436	2.08935	0.357463	0.622678	CD4T memory
ATP1B3	0.00542786	0.0446839	-0.0338282	0.271001	0.359912	0.623011	CD4T memory
MAL	0.00252016	0.0306024	-0.0255621	0.175891	0.358491	0.623011	CD4T memory
MRPL50	0.0019461	0.0103322	-0.00644003	0.454832	0.358242	0.623011	CD4T memory
NDUFA4	0.00370833	0.0223522	-0.0149355	0.389844	0.359803	0.623011	CD4T memory
NEAT1	-0.000679246	0.0305163	-0.0318748	-0.0426759	0.358191	0.623011	CD4T memory
PSMB1	0.0098896	0.0245246	-0.00474542	1.32444	0.359716	0.623011	CD4T memory
SELL	-0.0277491	0.0131538	-0.0686519	-1.32967	0.35896	0.623011	CD4T memory
UBE2D3	-0.0108382	0.0072935	-0.0289699	-1.17157	0.359256	0.623011	CD4T memory
VMA21	0.00513173	0.010758	-0.000494515	1.78769	0.358884	0.623011	CD4T memory
CGGBP1	0.00543542	0.0111901	-0.000319276	1.85122	0.362125	0.623799	CD4T memory
ETF1	0.0101676	0.0208834	-0.000548137	1.85971	0.360812	0.623799	CD4T memory
FAIM3	-0.00626576	0.0103042	-0.0228357	-0.74114	0.361423	0.623799	CD4T memory
GIMAP4	-0.0185821	0.022587	-0.0597512	-0.88465	0.360969	0.623799	CD4T memory
RPL37	-0.00888313	0.00765629	-0.0254225	-1.05267	0.361892	0.623799	CD4T memory
TIMM9	-0.00477404	0.00829203	-0.0178401	-0.716126	0.361583	0.623799	CD4T memory
TMEM126B	0.00182925	0.0119305	-0.00827205	0.354931	0.361927	0.623799	CD4T memory
BCAP31	0.00463657	0.0128178	-0.00354466	1.11078	0.365035	0.624244	CD4T memory
CHMP4B	0.00190211	0.0107596	-0.00695533	0.420897	0.3635	0.624244	CD4T memory
CHURC1	-0.010127	0.0112073	-0.0314613	-0.930359	0.364696	0.624244	CD4T memory
CPNE1	-0.00115768	0.00947589	-0.0117912	-0.213382	0.362908	0.624244	CD4T memory
ISG20L2	-0.00198291	0.0112475	-0.0152134	-0.293749	0.364574	0.624244	CD4T memory
NDUFB8.1	0.00596513	0.0198044	-0.00787418	0.8448	0.365314	0.624244	CD4T memory
NSRP1	0.00250619	NA	NA	NA	0.363074	0.624244	CD4T memory
RBM17	0.00796361	0.0213815	-0.00545428	1.16325	0.365447	0.624244	CD4T memory
RNF166	0.00747661	0.0184198	-0.00346653	1.33909	0.364816	0.624244	CD4T memory
RPL26	-0.00791988	0.00523694	-0.0210767	-1.17982	0.365638	0.624244	CD4T memory
RPSAP58	-0.00840922	0.0115691	-0.0283875	-0.824984	0.364608	0.624244	CD4T memory
SNRK	-0.0054874	0.0113505	-0.0223253	-0.638744	0.364832	0.624244	CD4T memory
VAPA	-0.00856375	0.00851965	-0.0256471	-0.982512	0.36565	0.624244	CD4T memory
CLNS1A	0.00518042	0.0194937	-0.00913292	0.709369	0.366591	0.624292	CD4T memory
DYNC1H1	0.00399351	0.00952138	-0.00153436	1.41594	0.366531	0.624292	CD4T memory
PDE4B	-0.00339463	0.0215403	-0.0283295	-0.266828	0.366684	0.624292	CD4T memory
VASP	0.00329839	0.0111112	-0.00451438	0.827457	0.366187	0.624292	CD4T memory
KDSR	-0.0160809	0.0140189	-0.0461808	-1.04712	0.367375	0.625041	CD4T memory
SIVA1	-0.00383495	0.0111582	-0.0188281	-0.501319	0.367941	0.625558	CD4T memory
SPTBN1	-0.00658604	0.0130139	-0.026186	-0.658594	0.368183	0.625558	CD4T memory
HSP90B1	-0.00390529	0.0133847	-0.0211953	-0.442697	0.368854	0.625842	CD4T memory
SMAP1	-0.00665409	0.00568622	-0.0189944	-1.05684	0.368753	0.625842	CD4T memory
EIF3J	-0.000377552	0.0173787	-0.0181338	-0.0416748	0.370321	0.627047	CD4T memory
TMEM167A	0.00527589	0.0133423	-0.00279052	1.28193	0.370287	0.627047	CD4T memory
UBALD2	-0.00989615	0.0128904	-0.0326827	-0.851209	0.369954	0.627047	CD4T memory
TRA2A	0.00634251	0.0207895	-0.00810447	0.860462	0.370802	0.627434	CD4T memory
RAB14	0.00504927	0.0102453	-0.000146756	1.90461	0.371342	0.62792	CD4T memory
SSR2	-0.00572816	0.0154105	-0.0268668	-0.531113	0.37239	0.628955	CD4T memory
WHSC1L1	0.00841816	0.0269058	-0.0100695	0.892449	0.372461	0.628955	CD4T memory
SNHG9	0.00695379	0.0146014	-0.0006938	1.78215	0.372932	0.629323	CD4T memory
MRPS21	-0.00317428	0.0157948	-0.0221433	-0.32798	0.373495	0.629544	CD4T memory
OSBPL8	0.00237316	0.018421	-0.0136746	0.289842	0.37357	0.629544	CD4T memory
ZAP70	0.00230332	0.00974894	-0.0051423	0.606319	0.374102	0.630013	CD4T memory
GSTP1	-0.00914298	0.0169327	-0.0352187	-0.687226	0.374864	0.630868	CD4T memory
SEC22C	-0.00698383	0.00898761	-0.0229553	-0.857033	0.375662	0.631437	CD4T memory
ZFAND5	0.00754308	0.0188639	-0.00377778	1.30592	0.37571	0.631437	CD4T memory
EIF3A	-0.00988932	0.0175268	-0.0373055	-0.706982	0.378318	0.632823	CD4T memory
FAM50A	-0.00408872	0.00974638	-0.0179238	-0.579232	0.378144	0.632823	CD4T memory
LINC00969	0.00562331	0.0154744	-0.00422784	1.1188	0.377551	0.632823	CD4T memory
SEPT9	0.00593343	0.0248131	-0.0129462	0.615971	0.378227	0.632823	CD4T memory
SP3	0.00312347	0.0094874	-0.00324046	0.961966	0.378297	0.632823	CD4T memory
SPAG9	0.0066686	0.013193	0.000144162	2.00327	0.377517	0.632823	CD4T memory
TMEM66	-0.0238024	0.0104045	-0.0580093	-1.36381	0.377222	0.632823	CD4T memory
ABHD17A	-0.00350908	0.0135228	-0.020541	-0.403811	0.379915	0.63334	CD4T memory
ANKRD36	0.00608426	0.0145604	-0.00239192	1.40688	0.382037	0.63334	CD4T memory
BRD4	-0.00279452	0.00876758	-0.0143566	-0.473717	0.381122	0.63334	CD4T memory
COX6C	0.00803971	0.0307431	-0.0146637	0.69406	0.382251	0.63334	CD4T memory
HNRNPAB	-0.000708398	0.0152267	-0.0166435	-0.0871307	0.380565	0.63334	CD4T memory
LITAF	-0.020924	0.00727084	-0.0491188	-1.45453	0.380411	0.63334	CD4T memory
MGEA5	0.00709588	0.0152821	-0.00109032	1.69892	0.381647	0.63334	CD4T memory
NUTF2	0.0019372	0.0103636	-0.00648922	0.450587	0.382109	0.63334	CD4T memory
OXA1L	-0.00798976	0.0088389	-0.0248184	-0.930534	0.380918	0.63334	CD4T memory
PHF20	0.00360469	0.0203154	-0.0131061	0.422785	0.382451	0.63334	CD4T memory
R3HDM4	-0.0140071	0.00955382	-0.037568	-1.16521	0.380539	0.63334	CD4T memory
RPL6	-0.003269	0.0175515	-0.0240895	-0.307731	0.380864	0.63334	CD4T memory
SPCS3	0.00242079	0.0137674	-0.00892587	0.418155	0.382298	0.63334	CD4T memory
USE1	-0.0112358	0.00906733	-0.0315389	-1.08465	0.381873	0.63334	CD4T memory
WDR83OS	0.00370303	0.0179256	-0.0105195	0.510303	0.379501	0.63334	CD4T memory
AMD1	0.00374586	0.0280135	-0.0205218	0.302533	0.383065	0.633934	CD4T memory
CLIP1	-0.000959718	0.0104169	-0.0123363	-0.165341	0.384462	0.635638	CD4T memory
WDR33	0.00355729	0.0150843	-0.00796969	0.604855	0.384607	0.635638	CD4T memory
TRIM38	0.00164785	0.0125228	-0.0092271	0.296988	0.387108	0.639345	CD4T memory
TGFB1	-0.0291128	0.015994	-0.0742197	-1.265	0.387891	0.640214	CD4T memory
SRM	0.0020776	0.00916136	-0.00500616	0.574838	0.388969	0.641567	CD4T memory
CASP4	0.00860136	0.0190313	-0.00182856	1.61634	0.390134	0.642617	CD4T memory
LST1	0.00202867	0.0132729	-0.00921558	0.353613	0.390382	0.642617	CD4T memory
SEPT7	0.0111461	0.02921	-0.0069178	1.20937	0.390052	0.642617	CD4T memory
FLT3LG	0.0107965	0.0278208	-0.0062279	1.24296	0.391265	0.643644	CD4T memory
DAZAP2	0.00528663	0.0205225	-0.00994919	0.680082	0.391754	0.643645	CD4T memory
UQCRFS1	0.0083783	0.0204052	-0.00364858	1.36537	0.39179	0.643645	CD4T memory
WBP2	-0.000843843	0.0091379	-0.0108256	-0.165693	0.392043	0.643645	CD4T memory
FAM162A	-0.00584767	0.00855283	-0.0202482	-0.795891	0.39355	0.645693	CD4T memory
AFF4	0.0012905	0.00937628	-0.00679528	0.312812	0.394938	0.645805	CD4T memory
AKIRIN1	-0.00906428	0.0147453	-0.0328739	-0.746155	0.394026	0.645805	CD4T memory
KMT2A	0.0052451	0.011395	-0.00090477	1.67161	0.394445	0.645805	CD4T memory
RAC1	-0.00885283	0.0123027	-0.0300083	-0.820176	0.394672	0.645805	CD4T memory
SELM	0.00514193	0.0140369	-0.00375301	1.133	0.395179	0.645805	CD4T memory
UGP2	-0.00999114	0.0106864	-0.0306687	-0.94703	0.395093	0.645805	CD4T memory
PERP	0.00609294	0.0120835	0.000102428	1.99348	0.395692	0.646219	CD4T memory
PRNP	-0.0122457	0.0168241	-0.0413156	-0.825637	0.396226	0.646242	CD4T memory
TROVE2	0.000221231	0.00955706	-0.0091146	0.0464452	0.395967	0.646242	CD4T memory
CCNL2	0.000477561	0.00912284	-0.00816771	0.108268	0.398756	0.64677	CD4T memory
COTL1	-0.00685328	0.02313	-0.0368365	-0.447989	0.396998	0.64677	CD4T memory
HSPB1	-0.0035532	0.0180591	-0.0251655	-0.322231	0.397096	0.64677	CD4T memory
KRT10	-0.00133942	0.017581	-0.0202599	-0.13875	0.39909	0.64677	CD4T memory
LYST	-0.000605822	0.0138909	-0.0151025	-0.0819076	0.398967	0.64677	CD4T memory
MAF1	-0.000874246	0.0113202	-0.0130687	-0.140514	0.399414	0.64677	CD4T memory
PTPN7	0.00730986	0.0186989	-0.00407913	1.25798	0.39873	0.64677	CD4T memory
SON	0.00767899	0.0271455	-0.0117875	0.77315	0.397485	0.64677	CD4T memory
SRGN	-0.0278735	0.0118693	-0.0676164	-1.37461	0.398018	0.64677	CD4T memory
SRP72	-0.00255834	0.0116309	-0.0167476	-0.353384	0.399164	0.64677	CD4T memory
STMN3	0.00488936	0.0115961	-0.00181742	1.42885	0.398612	0.64677	CD4T memory
TCEB1	0.00120493	0.0131554	-0.0107456	0.197617	0.40046	0.647769	CD4T memory
UPP1	-0.00758485	0.0139803	-0.02915	-0.689354	0.400553	0.647769	CD4T memory
DGUOK	0.00463782	0.0153823	-0.00610666	0.846012	0.402976	0.649573	CD4T memory
NUP50	0.00220173	0.00975175	-0.0053483	0.571562	0.402637	0.649573	CD4T memory
PTPN4	0.00514399	0.0116228	-0.00133485	1.55615	0.402758	0.649573	CD4T memory
RPLP2	-0.0118263	0.012092	-0.0357446	-0.969094	0.402042	0.649573	CD4T memory
TPM3	-0.000346681	0.0178127	-0.018506	-0.0374177	0.402901	0.649573	CD4T memory
RPL21	-0.0126507	0.00634212	-0.0316435	-1.30549	0.403958	0.650312	CD4T memory
TMSB10	0.0320353	0.078122	-0.0140514	1.36239	0.403946	0.650312	CD4T memory
DCTN6	-0.00587353	0.0177375	-0.0294846	-0.487564	0.404352	0.650524	CD4T memory
EZR	0.00871644	0.0467193	-0.0292864	0.449543	0.408708	0.653534	CD4T memory
GPR65	-0.0124189	0.0114332	-0.036271	-1.02048	0.409116	0.653534	CD4T memory
HSPH1	0.00157934	0.0200713	-0.0169126	0.167395	0.409098	0.653534	CD4T memory
LRCH4	0.00575646	0.0128419	-0.00132893	1.59236	0.407555	0.653534	CD4T memory
MDM4	-0.00832308	0.0167117	-0.0333578	-0.651611	0.40797	0.653534	CD4T memory
MLEC	-0.00754497	0.00664038	-0.0217303	-1.04247	0.408213	0.653534	CD4T memory
PBXIP1	0.00267906	0.0165707	-0.0112125	0.377988	0.406645	0.653534	CD4T memory
RHOH	0.00299378	0.0405661	-0.0345786	0.15617	0.408682	0.653534	CD4T memory
RPS28	-0.0129929	0.00637637	-0.0323622	-1.31474	0.408358	0.653534	CD4T memory
SEMA4D	-0.00509488	0.0126161	-0.0228059	-0.563818	0.407893	0.653534	CD4T memory
SKP1	-0.00516491	0.0181729	-0.0285027	-0.433762	0.409015	0.653534	CD4T memory
BDP1	0.00622728	0.0150374	-0.00258284	1.38537	0.41158	0.654105	CD4T memory
IFITM1	-0.000824004	0.0339867	-0.0356347	-0.0463943	0.411576	0.654105	CD4T memory
NDNL2	0.00291318	0.0142575	-0.00843114	0.503312	0.410218	0.654105	CD4T memory
PPP3CA	0.00312345	0.0113242	-0.00507733	0.746496	0.411447	0.654105	CD4T memory
RCN2	0.00539421	0.0109964	-0.000208012	1.88719	0.410471	0.654105	CD4T memory
SERINC3	0.00119841	0.0113732	-0.00897643	0.230847	0.411365	0.654105	CD4T memory
SP110	-0.0248788	0.0278583	-0.0776158	-0.924616	0.411528	0.654105	CD4T memory
SREK1IP1	-0.00856915	0.00748602	-0.0246243	-1.04609	0.411418	0.654105	CD4T memory
FAM107B	0.0101209	0.0398095	-0.0195677	0.668156	0.413312	0.656017	CD4T memory
YTHDC1	-0.00757993	0.00835625	-0.0235161	-0.932243	0.413134	0.656017	CD4T memory
EIF3G	-0.0118854	0.0109122	-0.0346829	-1.02181	0.414389	0.65602	CD4T memory
N4BP2L2	0.0117947	0.0333639	-0.00977453	1.07177	0.413721	0.65602	CD4T memory
RNF10	0.00358833	0.0120672	-0.00489058	0.829469	0.414634	0.65602	CD4T memory
SP100	-0.00264256	0.031844	-0.0371291	-0.150183	0.414356	0.65602	CD4T memory
UXS1	-0.00756079	0.0121269	-0.0272485	-0.752696	0.41455	0.65602	CD4T memory
TMEM173	0.00607834	0.0125696	-0.000412945	1.83528	0.415114	0.656361	CD4T memory
ARL6IP1	0.000282404	0.0184783	-0.0179135	0.030419	0.416158	0.656661	CD4T memory
COQ10B	0.0034439	0.0129677	-0.00607986	0.708745	0.416669	0.656661	CD4T memory
DUSP10	0.00482272	0.012245	-0.00259957	1.27351	0.415983	0.656661	CD4T memory
HEBP2	-0.0138899	0.0121907	-0.0399705	-1.04383	0.416847	0.656661	CD4T memory
NACA	-0.00932791	0.00427418	-0.02293	-1.34408	0.41689	0.656661	CD4T memory
PHIP	0.00587202	0.0124583	-0.000714288	1.7474	0.416135	0.656661	CD4T memory
MTDH	-0.00127647	0.0154063	-0.0179592	-0.149965	0.417627	0.657236	CD4T memory
UQCRH	-0.00647584	0.0156489	-0.0286006	-0.573675	0.417784	0.657236	CD4T memory
ATF4	0.0089461	0.0199849	-0.00209272	1.5884	0.418479	0.657596	CD4T memory
HAX1	-0.00533856	0.0102933	-0.0209704	-0.669361	0.419072	0.657596	CD4T memory
RPS27A	-0.011817	0.00603247	-0.0296665	-1.29757	0.419049	0.657596	CD4T memory
ZNF451	-0.00293198	0.00880443	-0.0146684	-0.489636	0.418639	0.657596	CD4T memory
SNORA76	0.00283734	0.0186617	-0.012987	0.351426	0.419784	0.658298	CD4T memory
CYC1	0.00391648	0.008915	-0.00108204	1.53569	0.420254	0.65862	CD4T memory
GTF2A2	0.00736363	0.0159562	-0.00122895	1.67964	0.421331	0.65961	CD4T memory
PYURF	0.00788086	0.0207931	-0.00503135	1.19625	0.421683	0.65961	CD4T memory
RPS24	0.00903698	0.0265322	-0.00845821	1.0124	0.421555	0.65961	CD4T memory
C10orf54	-0.0028492	0.0184054	-0.0241038	-0.262734	0.422067	0.659631	CD4T memory
MIR142	-0.000155347	0.0226172	-0.0229279	-0.0133703	0.422285	0.659631	CD4T memory
POLR2C	-0.00226748	0.0117393	-0.0162743	-0.317288	0.422493	0.659631	CD4T memory
ANKRD12	-0.0171895	0.00863844	-0.0430175	-1.30443	0.424236	0.659695	CD4T memory
ARID4A	0.00224037	0.00967798	-0.00519724	0.590383	0.42406	0.659695	CD4T memory
INPP4A	-0.00968446	0.0113081	-0.030677	-0.904186	0.422818	0.659695	CD4T memory
PRKAR2A	-0.00703315	0.00705627	-0.0211226	-0.978374	0.424658	0.659695	CD4T memory
RPS2	-0.0105323	0.00772819	-0.0287927	-1.13047	0.424585	0.659695	CD4T memory
SNRPB2	0.00815808	0.0221142	-0.00579804	1.1457	0.424316	0.659695	CD4T memory
SURF1	-0.00700311	0.0147468	-0.028753	-0.631076	0.423101	0.659695	CD4T memory
TMEM179B	-0.00414168	0.00859785	-0.0168812	-0.637193	0.424095	0.659695	CD4T memory
RBM38	0.00972265	0.0210983	-0.00165298	1.67516	0.426376	0.661949	CD4T memory
CORO1A	0.01494	0.0420861	-0.0122061	1.07868	0.427278	0.662098	CD4T memory
CYBA	0.0105859	0.0384309	-0.0172591	0.745123	0.426848	0.662098	CD4T memory
ORAI2	-0.00517925	0.00999142	-0.0203499	-0.66913	0.427373	0.662098	CD4T memory
RPL24	-0.00572474	0.00742264	-0.0188721	-0.853423	0.427538	0.662098	CD4T memory
AP1S2	0.00529571	0.0153284	-0.00473692	1.03456	0.432948	0.664331	CD4T memory
CKS2	0.00629553	0.015004	-0.00241296	1.41689	0.433031	0.664331	CD4T memory
CMPK1	0.00978734	0.0300794	-0.0105047	0.945338	0.430162	0.664331	CD4T memory
DHX36	-0.00148353	0.0149401	-0.0179071	-0.177042	0.433085	0.664331	CD4T memory
MAD1L1	0.00484558	0.0143285	-0.0046373	1.00151	0.430852	0.664331	CD4T memory
MARK3	-0.00282836	0.0084332	-0.0140899	-0.492248	0.430042	0.664331	CD4T memory
MTERFD2	-0.000572579	0.0155276	-0.0166728	-0.0697031	0.430386	0.664331	CD4T memory
PRDM1	-0.0118632	0.0114975	-0.035224	-0.995323	0.43326	0.664331	CD4T memory
PSAP	0.00598402	0.0182259	-0.0062579	0.958058	0.431797	0.664331	CD4T memory
RHOF	0.00709638	0.0204192	-0.00622642	1.04397	0.432781	0.664331	CD4T memory
RPS20	-0.00996999	0.00609107	-0.026031	-1.21666	0.431823	0.664331	CD4T memory
SMEK2	0.00286082	0.0110183	-0.00529666	0.687357	0.431828	0.664331	CD4T memory
SUPT4H1	-0.00747385	0.00871117	-0.0236589	-0.905064	0.432011	0.664331	CD4T memory
TMEM259	-0.00476049	0.00864949	-0.0181705	-0.695779	0.430254	0.664331	CD4T memory
TMUB1	-0.0040553	0.00873488	-0.0168455	-0.621433	0.431858	0.664331	CD4T memory
ZFAND1	-0.00983434	0.00914393	-0.0288126	-1.01563	0.429315	0.664331	CD4T memory
PIP4K2A	0.00373939	0.0173283	-0.00984954	0.539342	0.43354	0.664352	CD4T memory
RPS15A	-0.0122048	0.00639568	-0.0308053	-1.28604	0.433905	0.664501	CD4T memory
ERH	0.00839308	0.0270534	-0.0102673	0.881555	0.435826	0.666193	CD4T memory
GNG5	0.00163957	0.0220442	-0.0187651	0.157488	0.435918	0.666193	CD4T memory
RSBN1L	0.00506754	0.0107548	-0.000619711	1.7464	0.43555	0.666193	CD4T memory
SEPT2	-0.000298969	0.0149742	-0.0155722	-0.0383658	0.436083	0.666193	CD4T memory
CNTRL	0.000767411	0.0103791	-0.00884429	0.156486	0.437095	0.66692	CD4T memory
N4BP2L1	0.00192114	0.00992035	-0.00607806	0.470718	0.436923	0.66692	CD4T memory
BCL7B	0.00571612	0.0160625	-0.00463026	1.08283	0.438803	0.667397	CD4T memory
DNAJC19	3.86486e-05	0.0119066	-0.0118293	0.00638271	0.437735	0.667397	CD4T memory
GPRIN3	-0.0010307	0.010581	-0.0126424	-0.173973	0.43922	0.667397	CD4T memory
HSP90AB1	-0.00653642	0.0152775	-0.0283503	-0.587292	0.438595	0.667397	CD4T memory
SNX3	-0.00630271	0.0115733	-0.0241787	-0.691042	0.438633	0.667397	CD4T memory
SSBP1	0.00667731	0.0183308	-0.00497619	1.12303	0.439289	0.667397	CD4T memory
TXNDC12	-0.0020432	0.0104675	-0.0145539	-0.320094	0.43866	0.667397	CD4T memory
NDUFA10	-0.00279924	0.00765826	-0.0132567	-0.524638	0.44113	0.669785	CD4T memory
RPL39	-0.0152647	0.00839396	-0.0389233	-1.26458	0.44182	0.670422	CD4T memory
C5orf24	0.000737433	0.00870153	-0.00722666	0.181482	0.445113	0.670595	CD4T memory
CLEC2D	0.0124974	0.0333069	-0.00831222	1.17707	0.443095	0.670595	CD4T memory
LARP7	-0.00226417	0.0103819	-0.0149102	-0.350916	0.444971	0.670595	CD4T memory
LSM14A	0.0032439	0.016081	-0.00959318	0.495279	0.445443	0.670595	CD4T memory
NMI	-0.00853686	0.0127936	-0.0298673	-0.784416	0.444464	0.670595	CD4T memory
PLEKHA1	0.00435081	0.0106261	-0.00192451	1.35888	0.44269	0.670595	CD4T memory
PSMB3	0.00551832	0.0170822	-0.00604557	0.9353	0.444814	0.670595	CD4T memory
RNF167	0.00338448	0.01029	-0.00352107	0.960598	0.442284	0.670595	CD4T memory
RPS29	-0.0128238	0.00694142	-0.0325889	-1.27164	0.445347	0.670595	CD4T memory
SFT2D1	0.00121405	0.0104183	-0.00799024	0.25852	0.44286	0.670595	CD4T memory
SOCS3	-0.0104661	0.0382146	-0.0591469	-0.421383	0.445417	0.670595	CD4T memory
TMEM147	-0.00188981	0.00849311	-0.0122727	-0.356736	0.443672	0.670595	CD4T memory
WDR82	0.0043363	0.0131665	-0.00449394	0.962487	0.445395	0.670595	CD4T memory
HEXIM1	-0.00543898	0.0155327	-0.0264106	-0.508315	0.445956	0.670959	CD4T memory
RNF139	0.00746048	0.025842	-0.0109211	0.795487	0.446762	0.671359	CD4T memory
RNF181	0.00556931	0.0128964	-0.00175776	1.48977	0.446558	0.671359	CD4T memory
CNOT2	0.0030095	0.0111824	-0.00516336	0.72172	0.447199	0.671609	CD4T memory
SRSF1	0.00541623	0.0127829	-0.00195041	1.44104	0.447652	0.671884	CD4T memory
NDUFA13	0.00132655	0.0187681	-0.016115	0.149069	0.447937	0.671905	CD4T memory
CDC73	0.00254043	0.0113752	-0.00629434	0.563585	0.449428	0.672326	CD4T memory
COX7C	-7.89344e-05	0.0186751	-0.018833	-0.00824933	0.44957	0.672326	CD4T memory
CXCL3	0.00165388	0.0104082	-0.00710041	0.370281	0.449202	0.672326	CD4T memory
DYNLT1	0.00444604	0.0263508	-0.0174587	0.397818	0.44909	0.672326	CD4T memory
SRA1	0.00482338	0.0104099	-0.000763106	1.69224	0.448889	0.672326	CD4T memory
ASXL1	-0.000149967	0.00963259	-0.00993252	-0.0300463	0.451545	0.672857	CD4T memory
ATP1A1	0.00417785	0.0254858	-0.0171301	0.38429	0.452093	0.672857	CD4T memory
DOCK8	0.00512211	0.0142788	-0.00403452	1.09638	0.451763	0.672857	CD4T memory
NME3	0.00301221	0.0130905	-0.00706604	0.585798	0.451991	0.672857	CD4T memory
OASL	-0.0169616	0.0343465	-0.0682697	-0.647931	0.450287	0.672857	CD4T memory
SBNO1	-0.00758659	0.00844241	-0.0236156	-0.927659	0.451329	0.672857	CD4T memory
TSPYL1	-0.0221105	0.014296	-0.058517	-1.19033	0.451944	0.672857	CD4T memory
ZC3H12A	0.00340245	0.01024	-0.00343511	0.9753	0.450551	0.672857	CD4T memory
ADAR	-0.0158349	0.0154693	-0.047139	-0.991425	0.452501	0.673061	CD4T memory
FAM60A	-0.0018786	0.0158929	-0.0196501	-0.207184	0.453418	0.674022	CD4T memory
GLUL	0.00351188	0.0149639	-0.00794015	0.601042	0.453966	0.674203	CD4T memory
MBD4	-0.0063258	0.00842891	-0.0210805	-0.840297	0.454083	0.674203	CD4T memory
RBM23	-0.0101657	0.00780059	-0.028132	-1.10899	0.454749	0.674789	CD4T memory
MT1X	-0.0320029	0.0351901	-0.0991959	-0.933498	0.4551	0.674906	CD4T memory
PASK	-0.0193175	0.0231567	-0.0617916	-0.891402	0.456611	0.67634	CD4T memory
SLC30A7	-0.00690048	0.0127572	-0.0265582	-0.688011	0.456355	0.67634	CD4T memory
DECR1	0.00445034	0.00934125	-0.000440573	1.78341	0.457199	0.676807	CD4T memory
CEBPB	0.00141112	0.0164864	-0.0136642	0.183461	0.458757	0.677825	CD4T memory
EWSR1	-0.00445144	0.00957891	-0.0184818	-0.621842	0.458857	0.677825	CD4T memory
MZT1	-0.0010792	0.00829119	-0.0104496	-0.225732	0.458282	0.677825	CD4T memory
TPRKB	0.00130782	0.00940503	-0.00678938	0.316565	0.458978	0.677825	CD4T memory
TMEM219	0.00534498	0.0173791	-0.00668916	0.870521	0.459388	0.678027	CD4T memory
SNRPD2	-0.0127601	0.00726625	-0.0327865	-1.24882	0.459697	0.67808	CD4T memory
DDX24	0.00862472	0.0311154	-0.0138659	0.751607	0.46025	0.67809	CD4T memory
LAMTOR2	-0.00188391	0.00993006	-0.0136979	-0.312546	0.460024	0.67809	CD4T memory
AP2S1	0.00491347	0.01144	-0.00161306	1.47555	0.461417	0.678805	CD4T memory
C1orf162	0.00213525	0.0137407	-0.00947018	0.360608	0.46128	0.678805	CD4T memory
HMGN2	0.00185058	0.0239806	-0.0202794	0.163898	0.461554	0.678805	CD4T memory
AKAP9	0.00656469	0.0197987	-0.00666929	0.972237	0.463877	0.679506	CD4T memory
DNAJB11	-0.00038017	0.00911814	-0.00987848	-0.0784475	0.465974	0.679506	CD4T memory
ELL2	-0.00615392	0.0211112	-0.0334191	-0.442377	0.465461	0.679506	CD4T memory
GABARAPL1	0.00687192	0.0285078	-0.0147639	0.622518	0.465028	0.679506	CD4T memory
GSTK1	-0.000165916	0.034841	-0.0351729	-0.00928927	0.465719	0.679506	CD4T memory
HCG18	-0.001018	0.014767	-0.016803	-0.126401	0.462856	0.679506	CD4T memory
HCST	0.0174696	0.0454441	-0.0105048	1.22397	0.465177	0.679506	CD4T memory
IMP3	0.00339102	0.0163677	-0.00958569	0.51217	0.464316	0.679506	CD4T memory
LINC00657	-0.00665489	0.0078182	-0.021128	-0.901214	0.465842	0.679506	CD4T memory
MBNL1	0.00135453	0.0193171	-0.0166081	0.147797	0.464049	0.679506	CD4T memory
MT-ND1	-0.0159703	0.0145612	-0.0465017	-1.02521	0.463071	0.679506	CD4T memory
OTUB1	0.00128205	0.0106197	-0.00805564	0.2691	0.465407	0.679506	CD4T memory
PHB	0.0041324	0.0133117	-0.00504688	0.882351	0.466682	0.679506	CD4T memory
RABAC1	0.0085415	0.0222383	-0.00515535	1.22225	0.463506	0.679506	CD4T memory
TMED2	-0.00854805	0.0134378	-0.0305339	-0.762029	0.464933	0.679506	CD4T memory
UBE2D2	-0.00238883	0.0164653	-0.0212429	-0.248328	0.466204	0.679506	CD4T memory
YWHAZ	0.0129148	0.0349428	-0.00911318	1.14911	0.466425	0.679506	CD4T memory
EEF1G	-0.00219553	0.0165776	-0.0209687	-0.229219	0.467957	0.679977	CD4T memory
PCSK7	-0.0110587	0.0113767	-0.033494	-0.96609	0.46785	0.679977	CD4T memory
TAF9	-0.00404609	0.0128004	-0.0208926	-0.470731	0.4681	0.679977	CD4T memory
TIMM8B	-0.00241844	0.0101872	-0.0150241	-0.376026	0.467917	0.679977	CD4T memory
C11orf48	-0.00390878	0.00875343	-0.016571	-0.605034	0.468532	0.680037	CD4T memory
SUSD3	-0.00614074	0.0125573	-0.0248388	-0.643682	0.468689	0.680037	CD4T memory
DNAJC21	0.0010829	0.0096096	-0.0074438	0.248917	0.469296	0.680521	CD4T memory
TXNL1	-0.00780235	0.00810802	-0.0237127	-0.961155	0.470014	0.681164	CD4T memory
C4orf48	-0.00319988	0.0116511	-0.0180509	-0.422304	0.473017	0.681881	CD4T memory
CD5	0.00366226	0.0172879	-0.00996341	0.526793	0.471947	0.681881	CD4T memory
CRIP1	0.0212664	0.0706135	-0.0280807	0.844656	0.473171	0.681881	CD4T memory
IDH3B	0.00237629	0.010576	-0.00582346	0.567999	0.473793	0.681881	CD4T memory
PNISR	0.00962178	0.0347915	-0.0155479	0.749247	0.472788	0.681881	CD4T memory
RARA	0.0046013	0.0122819	-0.00307934	1.17417	0.472437	0.681881	CD4T memory
RPL18A	-0.0133263	0.00775356	-0.0344061	-1.23905	0.472168	0.681881	CD4T memory
SLC39A8	-0.0132321	0.0147998	-0.0412641	-0.925175	0.472123	0.681881	CD4T memory
SOD1	-0.0183212	0.00951992	-0.0461623	-1.28978	0.472541	0.681881	CD4T memory
STX11	-0.00378246	0.0127342	-0.0202991	-0.44885	0.474301	0.681881	CD4T memory
SUCLG2	0.00561914	0.0115045	-0.000266256	1.87129	0.473969	0.681881	CD4T memory
TIMM17A	0.000847407	0.00956058	-0.00786577	0.190618	0.473908	0.681881	CD4T memory
TMBIM4.1	0.00526756	0.0191828	-0.00864766	0.741938	0.474352	0.681881	CD4T memory
ZMAT2	-0.00620477	0.010456	-0.0228655	-0.729928	0.473223	0.681881	CD4T memory
RPL4	-0.00678611	0.0181835	-0.0317557	-0.532668	0.474697	0.681983	CD4T memory
ABT1	0.000218743	0.0127698	-0.0123323	0.0341587	0.476392	0.682228	CD4T memory
MBP	-0.0208035	0.0182721	-0.0598792	-1.04347	0.476442	0.682228	CD4T memory
MORF4L2	0.000241095	0.0152976	-0.0148155	0.0313842	0.476682	0.682228	CD4T memory
NUDC	0.00199368	0.0147157	-0.0107284	0.307148	0.475962	0.682228	CD4T memory
POLR2K	0.00427739	0.0224852	-0.0139304	0.460436	0.475165	0.682228	CD4T memory
UXT	0.000277169	0.0200389	-0.0194846	0.0274895	0.476512	0.682228	CD4T memory
ZCCHC11	0.0068639	0.0183116	-0.00458382	1.17517	0.47679	0.682228	CD4T memory
ZNF800	0.000434958	0.0122976	-0.0114277	0.0718643	0.478079	0.683678	CD4T memory
POLR2L	0.0149322	0.0372225	-0.00735815	1.31297	0.478896	0.684452	CD4T memory
FOSL2	-0.0073014	0.0196599	-0.0342627	-0.530779	0.479954	0.684992	CD4T memory
RHOG	0.000924346	0.0187316	-0.0168829	0.101738	0.480101	0.684992	CD4T memory
RPS10	-0.0324479	0.0205098	-0.0854057	-1.2009	0.47962	0.684992	CD4T memory
GUK1	0.00180715	0.0221671	-0.0185529	0.173966	0.481136	0.686075	CD4T memory
GNB1	0.000123164	0.00922738	-0.00898105	0.0265149	0.481485	0.686179	CD4T memory
PSMD4	-0.00835121	0.00730572	-0.0240081	-1.04542	0.482631	0.687417	CD4T memory
PRKRA	-0.00491587	0.0112392	-0.0210709	-0.596403	0.483245	0.687897	CD4T memory
COX8A	0.00177078	0.0179401	-0.0143986	0.214645	0.483775	0.687995	CD4T memory
SVIP	0.00268488	0.0214642	-0.0160944	0.280217	0.483867	0.687995	CD4T memory
IFI27L2	0.00289735	0.0140429	-0.00824821	0.509503	0.484939	0.689123	CD4T memory
AP2M1	-0.00389183	0.0107242	-0.0185079	-0.521882	0.485506	0.689282	CD4T memory
TRAPPC1	0.00740463	0.0201358	-0.0053265	1.13995	0.485605	0.689282	CD4T memory
ATG3	0.00310108	0.00950922	-0.00330706	0.948481	0.487481	0.691257	CD4T memory
DCK	-0.00464475	0.0122093	-0.0214988	-0.54014	0.487554	0.691257	CD4T memory
ANKRD49	-0.00158217	0.00986088	-0.0130252	-0.270994	0.488738	0.691765	CD4T memory
BANF1	0.00142291	0.0113815	-0.0085357	0.280044	0.489115	0.691765	CD4T memory
FKBP2	-0.0042432	0.0152377	-0.0237241	-0.426907	0.489096	0.691765	CD4T memory
NONO	-0.00946819	0.00794927	-0.0268857	-1.06544	0.489227	0.691765	CD4T memory
PPHLN1	-0.00233634	0.010649	-0.0153217	-0.352638	0.489582	0.691765	CD4T memory
RPS23	-0.00957179	0.00816658	-0.0273102	-1.05761	0.489539	0.691765	CD4T memory
AP3S1	0.00371201	0.0145926	-0.00716854	0.668661	0.490594	0.692801	CD4T memory
C12orf65	-0.00165024	0.010649	-0.0139494	-0.262978	0.492803	0.694734	CD4T memory
ISCU	-0.0101477	0.0141241	-0.0344196	-0.819435	0.4927	0.694734	CD4T memory
SRP19	0.00229534	0.0141481	-0.00955737	0.379558	0.492648	0.694734	CD4T memory
EAPP	0.00194382	0.0118712	-0.00798356	0.383769	0.49361	0.695478	CD4T memory
CCDC174	-0.00369008	0.00980217	-0.0171823	-0.536043	0.495121	0.696993	CD4T memory
FAM53C	0.00122874	0.0108737	-0.00841624	0.249693	0.495247	0.696993	CD4T memory
LONP2	-0.00639187	0.0106251	-0.0234088	-0.736198	0.495538	0.697008	CD4T memory
FBXO34	0.00617754	0.014849	-0.00249396	1.39627	0.496544	0.697063	CD4T memory
GPCPD1	-0.00164918	0.0228903	-0.0261887	-0.131719	0.49698	0.697063	CD4T memory
MTIF3	0.00251417	0.00979273	-0.00476439	0.677014	0.496679	0.697063	CD4T memory
PDCD4	-0.016417	0.0120475	-0.0448815	-1.13041	0.496928	0.697063	CD4T memory
RFTN1	-0.00602522	0.0118647	-0.0239151	-0.660104	0.496571	0.697063	CD4T memory
CEBPZ	0.00858231	0.0203194	-0.00315479	1.43315	0.497375	0.697223	CD4T memory
HIST1H4C	0.0063354	0.0257352	-0.0130644	0.640066	0.498098	0.697835	CD4T memory
HNRNPA0	0.00893065	0.0336334	-0.0157721	0.708575	0.498654	0.697835	CD4T memory
SNHG12	-0.0055808	0.00880497	-0.0199666	-0.760346	0.498495	0.697835	CD4T memory
CRK	-0.0082833	0.00889328	-0.0254599	-0.94518	0.499162	0.698153	CD4T memory
RAB7A	0.00461039	0.014907	-0.00568621	0.877591	0.499691	0.698481	CD4T memory
ZFP36L1	0.000306261	0.0224235	-0.0218109	0.02714	0.499959	0.698481	CD4T memory
H2AFV	-0.0126633	0.0181381	-0.0434647	-0.805796	0.500589	0.698967	CD4T memory
TRAF3IP3	0.00819942	0.0177177	-0.00131886	1.68839	0.500963	0.699097	CD4T memory
IQGAP2	-0.0106304	0.0118903	-0.0331511	-0.925157	0.501921	0.70004	CD4T memory
OXNAD1	-0.000964301	0.0232712	-0.0251998	-0.0779844	0.502235	0.700085	CD4T memory
DPM1	0.00487357	0.0132545	-0.00350737	1.13973	0.502553	0.700136	CD4T memory
PRDX2	-0.00705978	0.0188265	-0.032946	-0.534528	0.503905	0.701626	CD4T memory
IRF9	-0.0154651	0.0189325	-0.0498628	-0.881198	0.50425	0.701713	CD4T memory
C1orf52	0.00174637	0.00899974	-0.005507	0.471894	0.505291	0.702767	CD4T memory
DNAJC8	0.00421721	0.0190894	-0.010655	0.555773	0.506554	0.704129	CD4T memory
CD7	-0.0234073	0.0158435	-0.0626581	-1.16883	0.508189	0.705219	CD4T memory
COX17	0.0029335	0.0146274	-0.0087604	0.491671	0.507932	0.705219	CD4T memory
TMED9	0.00561792	0.016828	-0.00559214	0.982236	0.507804	0.705219	CD4T memory
ODF2L	0.0111719	0.0286477	-0.00630394	1.25296	0.508544	0.705229	CD4T memory
SERBP1	-0.00388865	0.0157745	-0.0235518	-0.387609	0.508764	0.705229	CD4T memory
RAP2B	0.00241199	0.0153754	-0.0105514	0.364674	0.509772	0.706232	CD4T memory
FGD5-AS1	-0.00163624	0.0118042	-0.0150767	-0.238605	0.510417	0.706732	CD4T memory
TBRG1	0.0013206	0.00855066	-0.00590947	0.357994	0.510788	0.706851	CD4T memory
AKR1B1	-0.00121509	0.00945121	-0.0118814	-0.223277	0.511518	0.707467	CD4T memory
MRPL14	-0.00329309	0.0107072	-0.0172934	-0.461015	0.513251	0.709074	CD4T memory
PSMA3	-0.00206775	0.0113469	-0.0154824	-0.302112	0.513122	0.709074	CD4T memory
NINJ1	-0.000630678	0.0242216	-0.025483	-0.0497381	0.513965	0.709667	CD4T memory
RNH1	-0.00268473	0.0107516	-0.0161211	-0.391624	0.514559	0.710092	CD4T memory
CCL3	-0.000488252	0.0188551	-0.0198316	-0.0494722	0.515288	0.710702	CD4T memory
COX7B	0.00445274	0.0226845	-0.013779	0.478683	0.515891	0.711139	CD4T memory
RALA	-0.00891578	0.0117548	-0.0295864	-0.845383	0.516758	0.711704	CD4T memory
RPS19BP1	0.00354755	0.0154379	-0.00834283	0.584764	0.516873	0.711704	CD4T memory
ACTN4	-0.00196121	0.0111835	-0.0151059	-0.29243	0.519055	0.712732	CD4T memory
COPB1	-0.00271798	0.00908941	-0.0145254	-0.45117	0.51876	0.712732	CD4T memory
EBPL	-0.00282566	0.0137346	-0.0193859	-0.334427	0.518813	0.712732	CD4T memory
MKRN1	0.00516746	0.0165752	-0.00624029	0.88782	0.518161	0.712732	CD4T memory
NR3C1	0.000675611	0.0306006	-0.0292494	0.0442497	0.518862	0.712732	CD4T memory
COX6A1	0.00700271	0.0234136	-0.00940816	0.83634	0.519824	0.713395	CD4T memory
PRMT2	-0.0174575	0.015254	-0.0501691	-1.046	0.520263	0.713602	CD4T memory
ARRDC3	-0.0193609	0.0211101	-0.0598319	-0.937626	0.521716	0.714018	CD4T memory
ATP6V0D1	0.00336228	0.00997538	-0.00325083	0.996497	0.521561	0.714018	CD4T memory
C9orf16	0.00791662	0.0290248	-0.0131915	0.735086	0.521108	0.714018	CD4T memory
SPCS1	-0.00328881	0.0142762	-0.0208538	-0.366976	0.521593	0.714018	CD4T memory
RHOA	-0.00108215	0.0164976	-0.0186619	-0.120649	0.522762	0.715056	CD4T memory
HSBP1	-0.00381351	0.0130117	-0.0206388	-0.444234	0.523707	0.715649	CD4T memory
TRAPPC6A	0.00517268	0.0129254	-0.00258006	1.3077	0.523772	0.715649	CD4T memory
GLRX	0.00443739	0.0183838	-0.00950904	0.62361	0.524107	0.715713	CD4T memory
EFCAB14	-0.00131982	0.00876925	-0.0114089	-0.256397	0.524984	0.716517	CD4T memory
ERGIC3	-0.00295617	0.0123448	-0.0182572	-0.378667	0.526348	0.717741	CD4T memory
HERPUD2	0.000656261	0.0129833	-0.0116708	0.104344	0.526529	0.717741	CD4T memory
RPF1	-0.00406686	0.00856736	-0.0167011	-0.630898	0.526748	0.717741	CD4T memory
CD97	0.000241314	0.0172207	-0.0167381	0.0278553	0.528943	0.719548	CD4T memory
SSR3	0.00636292	0.0222194	-0.00949359	0.786496	0.528653	0.719548	CD4T memory
ZNF331	0.0160494	0.0828628	-0.0507639	0.470808	0.528859	0.719548	CD4T memory
EDF1	0.00594475	0.0245102	-0.0126207	0.62759	0.52925	0.719572	CD4T memory
RPL27	-0.00932596	0.00791738	-0.0265693	-1.06004	0.52977	0.719884	CD4T memory
TRAPPC3	9.33541e-05	0.0100297	-0.00984304	0.0184142	0.530086	0.71992	CD4T memory
COX20	-0.000774715	0.0127246	-0.014274	-0.112481	0.531556	0.721127	CD4T memory
DR1	0.00468547	0.0136375	-0.00426652	1.02585	0.531427	0.721127	CD4T memory
KPNA2	0.00388746	0.0150465	-0.00727159	0.68279	0.532614	0.722169	CD4T memory
SLU7	-0.0036173	0.00846712	-0.0157017	-0.586687	0.533425	0.722874	CD4T memory
APMAP	0.00181059	0.00980287	-0.00618168	0.444016	0.533727	0.722888	CD4T memory
PHB2	-0.00866476	0.0111434	-0.0284729	-0.857356	0.534088	0.722984	CD4T memory
NDUFA11	-0.00518189	0.0128435	-0.0232073	-0.563444	0.534789	0.723371	CD4T memory
RPS3	-0.0091249	0.00969057	-0.0279404	-0.95052	0.534957	0.723371	CD4T memory
ATP5L	-0.000365295	0.0148968	-0.0156274	-0.0469114	0.536262	0.723502	CD4T memory
CACYBP	0.00789878	0.020261	-0.00446341	1.25231	0.537092	0.723502	CD4T memory
CHCHD5	4.56579e-05	0.00982271	-0.00973139	0.00915285	0.536275	0.723502	CD4T memory
GLS	0.00212229	NA	NA	NA	0.53622	0.723502	CD4T memory
GNL3	-0.00600836	0.0105382	-0.0225549	-0.711699	0.5369	0.723502	CD4T memory
MYL6	0.00032707	0.0258918	-0.0252377	0.0250754	0.536688	0.723502	CD4T memory
SCP2	0.00228093	0.0126526	-0.00809077	0.431032	0.535765	0.723502	CD4T memory
ACTR3	-0.00828902	0.0132484	-0.0298265	-0.754322	0.539778	0.72439	CD4T memory
ANKRD11	-0.0105772	0.00974455	-0.0308989	-1.02013	0.539479	0.72439	CD4T memory
OLA1	0.000709486	0.0101414	-0.00872247	0.147431	0.539107	0.72439	CD4T memory
POLR2I	0.00247561	0.0176201	-0.0126689	0.320388	0.538469	0.72439	CD4T memory
SC5D	-0.00599556	0.033373	-0.0453641	-0.298489	0.540376	0.72439	CD4T memory
SDHC	0.00396825	0.0116676	-0.00373111	1.01016	0.539119	0.72439	CD4T memory
SH3BGRL3	0.0166322	0.0524265	-0.0191622	0.910714	0.540212	0.72439	CD4T memory
SNX6	-0.00016755	0.012034	-0.0123691	-0.0269139	0.540348	0.72439	CD4T memory
ZNF394	-0.00599083	0.00910109	-0.0210827	-0.778019	0.538403	0.72439	CD4T memory
ARGLU1	0.00526234	0.0257918	-0.0152671	0.502399	0.541771	0.725868	CD4T memory
STK17A	0.00755383	0.032534	-0.0174264	0.592679	0.542304	0.72619	CD4T memory
CLTB	0.00547084	0.018005	-0.00706328	0.855477	0.545419	0.726216	CD4T memory
COX5B	0.00857896	0.0284468	-0.0112889	0.846313	0.545151	0.726216	CD4T memory
COX7A2L	-0.00621643	0.0134916	-0.0259245	-0.618224	0.545146	0.726216	CD4T memory
EMC10	0.00268683	0.0124552	-0.00708149	0.539099	0.546363	0.726216	CD4T memory
EMC7	-0.00216174	0.0114797	-0.0158032	-0.310592	0.543272	0.726216	CD4T memory
INTS10	-0.00021884	0.00756513	-0.00800281	-0.0551028	0.546137	0.726216	CD4T memory
LY6E	0.0153118	0.0489166	-0.018293	0.893043	0.543927	0.726216	CD4T memory
MT1E	0.00342758	0.00671769	0.000137482	2.04186	0.543764	0.726216	CD4T memory
OAZ1	0.0137875	0.0432105	-0.0156355	0.918434	0.546416	0.726216	CD4T memory
PPP4C	0.00235748	0.0162941	-0.0115791	0.331543	0.543478	0.726216	CD4T memory
PTGES3	-0.0109193	0.0115125	-0.0333511	-0.954065	0.546168	0.726216	CD4T memory
RPS25	-0.00679592	0.0171924	-0.0307843	-0.55526	0.546032	0.726216	CD4T memory
SAMHD1	0.00619895	0.0207206	-0.00832265	0.836665	0.54597	0.726216	CD4T memory
SQSTM1	-0.00988452	0.0132994	-0.0330684	-0.835635	0.543326	0.726216	CD4T memory
ATP5J2	0.00827985	0.0248293	-0.0082696	0.980589	0.547438	0.72681	CD4T memory
CALM2	0.00584948	0.02943	-0.017731	0.486197	0.547851	0.72681	CD4T memory
CHIC2	0.00674422	0.0163433	-0.00285485	1.37705	0.548034	0.72681	CD4T memory
SEC61B	-0.00522929	0.0157101	-0.0261687	-0.48947	0.547583	0.72681	CD4T memory
ARHGEF1	0.0065644	0.0194295	-0.00630066	1.00007	0.548749	0.727105	CD4T memory
SUMO1	-0.00591534	0.0151725	-0.0270032	-0.549788	0.549134	0.727105	CD4T memory
TCEA1	0.000679458	0.0152807	-0.0139218	0.0912055	0.54888	0.727105	CD4T memory
GLUD1	0.00557941	0.0145601	-0.00340125	1.21767	0.550099	0.727995	CD4T memory
CAND1	0.00496154	0.0120543	-0.00213124	1.37103	0.550929	0.728705	CD4T memory
PPDPF	0.00307282	0.0444504	-0.0383048	0.145553	0.551249	0.72872	CD4T memory
ZCCHC10	0.0012601	0.0107393	-0.00821907	0.260545	0.551527	0.72872	CD4T memory
RPL5	-0.0132764	0.0104927	-0.0370456	-1.09475	0.552298	0.72935	CD4T memory
ISG15	-0.0438407	0.0448555	-0.132537	-0.96877	0.556021	0.733098	CD4T memory
RAB8B	-0.00435377	0.0123692	-0.0210767	-0.510271	0.555724	0.733098	CD4T memory
SORL1	0.0006253	0.0149972	-0.0137466	0.0852753	0.556	0.733098	CD4T memory
SLA	0.000835071	0.0180701	-0.0164	0.0949639	0.556785	0.733716	CD4T memory
STK17B	-0.0110391	0.0150021	-0.0370803	-0.830846	0.557886	0.734777	CD4T memory
OGT	0.0042831	0.0101955	-0.00162932	1.41985	0.558655	0.735399	CD4T memory
FBL	0.00112021	0.0210947	-0.0188543	0.109918	0.559329	0.735897	CD4T memory
C19orf70	-0.00300465	0.0105492	-0.0165585	-0.434488	0.560503	0.737051	CD4T memory
BFAR	0.000646882	0.0112256	-0.0099318	0.119851	0.561223	0.737369	CD4T memory
ZNHIT1	-0.00374981	0.00993707	-0.0174367	-0.536974	0.561339	0.737369	CD4T memory
ARHGAP4	-0.00088128	0.0129386	-0.0147011	-0.124985	0.561834	0.73763	CD4T memory
ITSN2	0.00855498	0.0216957	-0.00458574	1.27599	0.563275	0.739131	CD4T memory
ATP5D	0.00678512	0.0265488	-0.0129785	0.672881	0.564223	0.739204	CD4T memory
NEDD8	-0.000432082	0.0199846	-0.0208487	-0.0414792	0.564217	0.739204	CD4T memory
SOCS1	-0.0208894	0.0205297	-0.0623085	-0.988491	0.564076	0.739204	CD4T memory
RTN3	0.000596217	0.0114119	-0.0102194	0.108044	0.564591	0.739296	CD4T memory
UBB	0.00628234	0.0318601	-0.0192954	0.481401	0.565143	0.739629	CD4T memory
NDUFV1	0.000102583	0.00926739	-0.00906222	0.0219382	0.565879	0.740202	CD4T memory
UBE2I	0.00686001	0.0215076	-0.00778753	0.917927	0.566743	0.740941	CD4T memory
ATP5E	0.0103726	0.035152	-0.0144069	0.820431	0.568591	0.741814	CD4T memory
COMMD6	-0.00746055	0.00960386	-0.024525	-0.856895	0.568904	0.741814	CD4T memory
LINC00493	-0.00524029	0.0128638	-0.0233443	-0.56732	0.568644	0.741814	CD4T memory
MRPL33	0.00633337	0.0165879	-0.00392112	1.21051	0.567898	0.741814	CD4T memory
YWHAB	0.0106627	0.0296469	-0.00832149	1.10084	0.568771	0.741814	CD4T memory
TUFM	-0.00487936	0.0151975	-0.0249562	-0.476339	0.569601	0.742189	CD4T memory
ZFAND6	0.00577777	0.0149577	-0.00340218	1.23358	0.569789	0.742189	CD4T memory
CNOT1	0.00137924	0.0102445	-0.00748605	0.304925	0.571005	0.742606	CD4T memory
EIF5	0.00539722	0.0310212	-0.0202268	0.41283	0.570695	0.742606	CD4T memory
NDUFB6	-0.00383256	0.0110943	-0.0187594	-0.503233	0.570852	0.742606	CD4T memory
CANX	0.00126016	0.0115472	-0.00902687	0.240096	0.571493	0.742851	CD4T memory
RARRES3	-0.00134773	0.0195361	-0.0222316	-0.126485	0.571935	0.743037	CD4T memory
IDI1	0.0145807	0.0424902	-0.0133289	1.02394	0.573286	0.744403	CD4T memory
EIF5A	0.0225379	0.0692596	-0.0241839	0.945457	0.575016	0.746259	CD4T memory
LETMD1	0.00101079	0.0127056	-0.010684	0.169401	0.576048	0.747208	CD4T memory
COPS8	0.00485148	0.0121862	-0.00248329	1.29639	0.577446	0.747868	CD4T memory
TMEM165	0.00484417	0.0157347	-0.00604631	0.871807	0.57746	0.747868	CD4T memory
TSHZ2	-0.000903879	0.0346385	-0.0364462	-0.0498439	0.576982	0.747868	CD4T memory
EIF2S3	-0.00104699	0.0262477	-0.0283417	-0.075182	0.577803	0.747922	CD4T memory
FAM118A	0.00664621	0.0463422	-0.0330498	0.328153	0.578234	0.74809	CD4T memory
ARPC2	0.00937676	0.0377227	-0.0189692	0.64835	0.580311	0.748438	CD4T memory
EXOC7	-0.00607046	0.00906569	-0.0212066	-0.786057	0.579977	0.748438	CD4T memory
PAK2	-0.00607609	0.0118082	-0.0239604	-0.665886	0.578925	0.748438	CD4T memory
PHACTR2	-0.00419808	0.00727275	-0.0156689	-0.717305	0.579169	0.748438	CD4T memory
PRRC2C	0.00770981	0.0272196	-0.0118	0.77453	0.579424	0.748438	CD4T memory
RNF149	0.00420599	0.0187753	-0.0103633	0.565818	0.580277	0.748438	CD4T memory
GCC2	0.00190103	0.0250745	-0.0212725	0.160785	0.581072	0.748471	CD4T memory
NAA38	0.00614964	0.0176062	-0.00530689	1.05207	0.58124	0.748471	CD4T memory
USMG5	-0.00271714	0.0190987	-0.024533	-0.244111	0.580947	0.748471	CD4T memory
PCGF5	-5.75178e-05	0.0159888	-0.0161039	-0.00702545	0.581912	0.748627	CD4T memory
PWP1	-0.00550283	0.00749342	-0.0184991	-0.829882	0.582156	0.748627	CD4T memory
RPS15	-0.00788803	0.00799005	-0.0237661	-0.973685	0.582266	0.748627	CD4T memory
MKNK2	0.00566952	0.0158377	-0.00449863	1.09283	0.582791	0.748915	CD4T memory
ATP5B	-0.00116237	0.016289	-0.0186138	-0.130545	0.58349	0.749038	CD4T memory
MRPS6	-0.0104568	0.0123794	-0.033293	-0.89748	0.583262	0.749038	CD4T memory
NBPF15	-0.00956171	0.0135714	-0.0326948	-0.81012	0.584705	0.749823	CD4T memory
ZNF267	0.000399166	0.0113624	-0.010564	0.0713616	0.58463	0.749823	CD4T memory
CMTM8	-0.00105714	0.0208033	-0.0229176	-0.0947811	0.58511	0.749956	CD4T memory
EEF1D	0.00197731	0.0177029	-0.0137483	0.246442	0.58606	0.750398	CD4T memory
GIMAP1	-0.00679527	0.014597	-0.0281876	-0.622583	0.585928	0.750398	CD4T memory
RAN	0.00525058	0.0238101	-0.013309	0.554483	0.586458	0.750521	CD4T memory
IFIT3	-0.0130745	0.0354831	-0.061632	-0.527735	0.588085	0.752066	CD4T memory
UQCRQ	0.0046693	0.0216608	-0.0123222	0.5386	0.58827	0.752066	CD4T memory
C10orf32	-0.00632673	0.00874174	-0.0213952	-0.822921	0.588683	0.752207	CD4T memory
COPE	0.00746564	0.0213596	-0.0064283	1.05315	0.58985	0.75331	CD4T memory
RPL10	-0.00882973	0.00815637	-0.0258158	-1.01883	0.590458	0.753699	CD4T memory
POLR2F	0.00429323	0.01354	-0.00495355	0.910001	0.591423	0.754543	CD4T memory
COMMD2	0.00240981	0.00986162	-0.00504199	0.633826	0.591793	0.754587	CD4T memory
TXNIP	0.0202507	0.0524901	-0.0119887	1.23112	0.592113	0.754587	CD4T memory
ZFAS1	0.00793824	0.0354178	-0.0195413	0.56619	0.592369	0.754587	CD4T memory
FUNDC2	0.000206775	0.00968555	-0.00927201	0.0427556	0.593483	0.755129	CD4T memory
RPL11	-0.00957335	0.00869607	-0.0278428	-1.02704	0.593258	0.755129	CD4T memory
UHMK1	0.00325993	0.0105631	-0.00404323	0.874875	0.593707	0.755129	CD4T memory
ATP5J	0.00177047	0.0181208	-0.0145799	0.212232	0.596905	0.757019	CD4T memory
DNAJC3	-0.00550029	0.0101143	-0.0211149	-0.690402	0.597326	0.757019	CD4T memory
LGALS3	-0.00872094	0.0145403	-0.0319822	-0.734817	0.59647	0.757019	CD4T memory
NOP10	-0.00093124	0.0197029	-0.0215654	-0.0884552	0.597232	0.757019	CD4T memory
PPP1R18	0.00273062	0.012674	-0.00721277	0.538238	0.597264	0.757019	CD4T memory
SH2D1A	0.00509284	0.0134718	-0.00328616	1.19129	0.596559	0.757019	CD4T memory
TMA7	0.00603357	0.0240974	-0.0120302	0.654657	0.597042	0.757019	CD4T memory
ERP29	-0.00355347	0.01523	-0.022337	-0.370786	0.59837	0.75757	CD4T memory
MARCH6	-0.00890114	0.0110228	-0.028825	-0.875628	0.598298	0.75757	CD4T memory
EIF3H	-0.00223741	0.0179535	-0.0224283	-0.21719	0.599106	0.758115	CD4T memory
PPA1	-0.000241736	0.0284442	-0.0289277	-0.0165166	0.599805	0.758227	CD4T memory
RGS2	-0.00834458	0.0152253	-0.0319145	-0.693897	0.599677	0.758227	CD4T memory
ADSS	0.00405136	0.0108957	-0.00279298	1.16016	0.601373	0.758939	CD4T memory
ATP5F1	0.00441866	0.0142871	-0.00544979	0.877586	0.603923	0.758939	CD4T memory
CDC26	0.00276483	0.0122509	-0.00672119	0.571258	0.604035	0.758939	CD4T memory
CHD6	0.000394903	0.00806716	-0.00727735	0.100882	0.603416	0.758939	CD4T memory
FBXO21	-0.00580336	0.00934108	-0.0209478	-0.75106	0.602849	0.758939	CD4T memory
NDUFC2	0.00141707	0.014924	-0.0120899	0.205628	0.60371	0.758939	CD4T memory
RNF11	-0.00017497	0.0131446	-0.0134945	-0.0257467	0.6033	0.758939	CD4T memory
SH3GLB1	-0.00544247	0.0140847	-0.0249696	-0.546268	0.601394	0.758939	CD4T memory
SHOC2	-0.00149345	0.0121355	-0.0151224	-0.214771	0.601098	0.758939	CD4T memory
SYTL1	0.00545059	0.0140805	-0.00317926	1.23791	0.602963	0.758939	CD4T memory
TAF7	0.000496042	0.0171834	-0.0161913	0.0582611	0.603447	0.758939	CD4T memory
XRN1	-0.00626496	0.0104583	-0.0229882	-0.734252	0.602986	0.758939	CD4T memory
JUN	0.0205474	0.0728151	-0.0317202	0.7705	0.604791	0.75905	CD4T memory
MINOS1	0.000576465	0.0202034	-0.0190505	0.0575662	0.60557	0.75905	CD4T memory
POMP	0.00967422	0.0287535	-0.00940509	0.993806	0.605441	0.75905	CD4T memory
PSMA4	-0.00200186	0.0148978	-0.0189015	-0.232168	0.605651	0.75905	CD4T memory
PSMB10	0.00212794	0.00989561	-0.00563973	0.536929	0.604726	0.75905	CD4T memory
TMEM9B	-0.00469066	0.00864735	-0.0180287	-0.689272	0.606257	0.759427	CD4T memory
SNRPE	0.00283815	0.018237	-0.0125607	0.36124	0.607325	0.760381	CD4T memory
PAG1	-0.00768036	0.0121385	-0.0274992	-0.75954	0.608585	0.761191	CD4T memory
SAP30BP	0.00259131	0.010836	-0.00565342	0.616014	0.608555	0.761191	CD4T memory
HSD17B11	-0.00824329	0.0139774	-0.0304639	-0.727096	0.608949	0.761263	CD4T memory
RTFDC1	-8.8065e-05	0.0114097	-0.0115858	-0.015012	0.61148	0.764042	CD4T memory
PTMA	-0.0115295	0.0125807	-0.0356397	-0.937253	0.612145	0.764489	CD4T memory
PPIA	0.00866488	0.0298143	-0.0124846	0.802993	0.61283	0.76496	CD4T memory
HAUS3	0.000344026	0.00886031	-0.00817226	0.0791752	0.613229	0.765073	CD4T memory
MRPL51	-0.00495121	0.0104341	-0.0203365	-0.630744	0.613675	0.765245	CD4T memory
CD53	-0.00965101	0.0190916	-0.0383936	-0.658104	0.614184	0.765496	CD4T memory
ANXA11	0.00458994	0.017673	-0.00849317	0.687613	0.616667	0.766668	CD4T memory
MPC1	0.00178432	0.0099013	-0.00633267	0.430849	0.61596	0.766668	CD4T memory
NDUFS7	0.0034474	0.0117065	-0.00481166	0.818105	0.615884	0.766668	CD4T memory
RPL36	-0.0100429	0.0145049	-0.0345907	-0.801851	0.616575	0.766668	CD4T memory
TRIM22	-0.00105618	0.0189787	-0.0210911	-0.103323	0.616486	0.766668	CD4T memory
ID2	0.0106674	0.0306828	-0.00934807	1.04458	0.617109	0.766833	CD4T memory
[truncated: 12,571 more rows]

[truncated: 4 more sheets: Data_S10, Data_S11, Data_S12, Data_S13]
